# Supplementary material for: Characterizing the Roles of Life Stage and Season on the Prevalence of Select Viral Pathogens in Acheta domesticus Crickets on a Commercial Cricket Farm in the United States
Source: Vet Sci. 2025 Feb 20;12(3):191. doi: 10.3390/vetsci12030191 (PMC11946654; doi:10.3390/vetsci12030191)
Supplement: Supplementary file 1 [file vetsci-12-00191-s001.zip]

Archive with 4 entries (4 files):
- datalogger excel sheet.xlsx
- qpcr interplate variability stats.xlsx
- Supplementary Figures S1-S4.pdf
- Viral loads and temperature datasheet.xlsx
