# Supplementary material for: Characterizing the Roles of Life Stage and Season on the Prevalence of Select Viral Pathogens in Acheta domesticus Crickets on a Commercial Cricket Farm in the United States
Source: Vet Sci. 2025 Feb 20;12(3):191. doi: 10.3390/vetsci12030191 (PMC11946654; doi:10.3390/vetsci12030191)
Supplement: Supplementary file 1 [file vetsci-12-00191-s001.zip › datalogger excel sheet.xlsx]

## Sheet: dataloggers
date	loggerID	building#	ages	mintemp	maxtemp	avgtemp	Sdtemp	minRH	maxRH	avgRH	SDRH
10/16/19 to 10/30/2019	2	5M	6	29.5	33.5	31.3	0.7	33.5	68	47.6	7.8
10/16/19 to 10/30/2019	3	4	6	25	33.5	30.8	1.3	25	63.5	41.8	9
10/16/19 to 10/30/2019	4	1R	2	34.5	40	36.5	0.7	27	53.5	38.1	6.5
10/16/19 to 10/30/2019	5	2	6	32.5	35.5	34.2	0.5	32.5	62.5	44.4	8
10/21/19 to 10/30/2019	8	7	eggs	31.5	33.5	32.6	0.4	38.5	80	62.2	7.6
10/21/19 to 10/30/2019	10	5B	6	30	34.5	32.3	1.1	24.5	58.5	41.1	7.4
10/21/19 to 10/30/2019	11	6S	2	30.5	32	31.5	0.3	31.5	61	42.3	7.3
10/21/19 to 10/30/2019	12	6B	2	29	33.5	31.2	0.9	30.5	62.5	43.6	7
10/21/19 to 10/30/2019	13	1L	6	34	35	34.5	0.2	35.5	59	45.5	6.1
10/24/19 to 11/7/2019	2	5M	2	28.5	33.5	30.7	0.8	29.5	64.5	43.2	8.5
10/24/19 to 11/7/2019	3	4	2	26.5	32.5	30.8	1.2	27.5	65	39.5	10
10/24/19 to 11/7/2019	4	1R	4	34	37.5	36	0.8	23	58	36.3	8.1
10/24/19 to 11/7/2019	5	2	2	28	34.5	33.3	1.4	32	59.5	40.9	6.2
10/24/19 to 11/7/2019	6	6F	2,4	28	33	32.1	0.6	21.5	62.5	36.8	9.2
10/24/19 to 11/7/2019	11	6S	2,4	30.5	32.5	31.6	0.4	24	62.5	39.2	9.2
10/24/19 to 11/7/2019	12	6B	2,4	29	33.5	30.8	1.1	24.5	65	41.5	8.8
1/14/2020 to 1/28/2020	2	5M	6	31.5	33.5	32.1	0.4	31.5	76.5	57.5	11.5
1/14/2020 to 1/28/2020	3	4	2,4	27.5	33.5	31.1	1.3	27.5	61.5	42.8	10.3
1/14/2020 to 1/28/2020	4	1R	4,6	34.5	39	35.9	0.9	16	51	32	9.7
1/14/2020 to 1/28/2020	5	2	2,6	28.5	34	32.3	0.8	28	65.5	48.2	9.8
1/14/2020 to 1/28/2020	6	6F	2,4	25	33	31.6	1.4	18	56	36.2	10.9
1/14/2020 to 1/28/2020	7	5eggs	eggs	31.5	34.5	33.4	0.5	23	75.5	63.4	11.5
1/14/2020 to 1/28/2020	10	5B	6	30.5	34.5	32.4	0.6	54.5	91	74.2	8.5
1/14/2020 to 1/28/2020	11	6S	2,4,6	31.5	32.5	32.1	0.2	19.5	60	39	12.3
1/14/2020 to 1/28/2020	12	6B	2,4	28	33	31.9	1.1	21.5	59	39.8	11.1
1/14/2020 to 1/28/2020	13	1L	2,6	30	34.5	33.5	0.7	23.5	58.5	39.1	10
5/12/2020 to 5/26/2020	2	5M	2,4	31.5	33	32.1	0.3	47	72.5	64.5	5.3
5/12/2020 to 5/26/2020	4	1R	2,4	31	34	32.3	0.7	48	68	61.1	4
5/12/2020 to 5/26/2020	5	2	2,4	32.5	36	34.5	0.6	43	65.5	57.7	3.9
5/12/2020 to 5/26/2020	8	4	2,4	31	33	31.7	0.4	48	77.5	67.9	7.1
5/12/2020 to 5/26/2020	9	5F	4	26.5	45/38.5	31.1	3.4	60	100	90	10.8
5/12/2020 to 5/26/2020	13	1L	2	33.5	37	34.8	0.8	41	66.5	56.8	5.6
5/18/2020 to 6/1/2020	4	1R	6	28	34.5	32.7	0.7	46.5	74	62.1	3.4
5/18/2020 to 6/1/2020	5	2	6	28	36	34.7	0.7	45	65.5	58.5	3.5
5/18/2020 to 6/1/2020	6	6F	NA	29	32	30.2	0.8	55.5	73.5	65.8	3.6
5/18/2020 to 6/1/2020	12	6B	6	32.5	34.5	33.8	0.4	51	64	58.4	2.9
5/18/2020 to 6/1/2020	13	1L	6	28	37	34.8	0.8	47.5	66.5	59.3	4
5/18/2020 to 6/1/2020	14	6S	2	28.5	32	30.1	0.9	59.5	72	67.3	2.5
7/23/2020 to 8/6/2020	8	1L (1R)	(2),4,6	34	39	35.7	1.1	49.5	71	64.2	4.2
7/23/2020 to 8/6/2020	6	6F (6S)	2,6	28.5	33.5	31.1	1.1	59	81	72.9	4.9
8/17/2020 to 8/31/2020	9	2	4,6	31	37	34.7	1	72.5	97.5	87	6.7
8/17/2020 to 8/31/2020	2	4	2,4,6	30.5	34	32.3	0.7	58.5	80	69.6	6.8
8/17/2020 to 8/31/2020	12	5M	2,4,6	31.5	34.5	32.7	0.6	55.5	81	70.5	6.3
8/17/2020 to 8/31/2020	14	5B	2,4,6	31	35	32.8	0.9	63.5	80.5	72.4	5.5
8/18/2020 to 9/1/2020	imonnit	7	eggs	31.6	33.3	32.8	0.4 (F)	58.5	87.95	80.1	4.8

## Sheet: outsidetemps&RH
	maxtemp	avgtemp	mintemp	maxRH	avgRH	minRH			maxtemp	avgtemp	mintemp	maxRH	avgRH	minRH			maxtemp	avgtemp	mintemp	maxRH	avgRH	minRH			maxtemp	avgtemp	mintemp	maxRH	avgRH	minRH			maxtemp	avgtemp	mintemp	maxRH	avgRH	minRH			maxtemp	avgtemp	mintemp	maxRH	avgRH	minRH			maxtemp
2019-10-16	73	69.7	57	97	86.7	70		2019-10-24	70	60	50	89	70.8	49		2020-01-14	77	71.3	67	100	88.2	71		2020-05-12	82	64.2	59	90	65.8	49		2020-05-18	82	73.6	66	97	72.9	44		2020-07-23	90	82.6	76	94	77.1	59		2020-08-17	93
2019-10-17	66	58.9	52	86	73.2	52		2019-10-25	71	66.1	60	97	93.7	83		2020-01-15	79	71.2	65	100	84.8	60		2020-05-13	85	75.1	64	96	72.9	40		2020-05-19	89	77.7	65	90	70.8	47		2020-07-24	86	78.9	75	96	89.2	72		2020-08-18	95
2019-10-18	75	63.5	58	81	66.3	46		2019-10-26	72	63.7	58	97	87.2	75		2020-01-16	77	66.8	61	100	86.3	66		2020-05-14	82	73.1	68	93	86.2	67		2020-05-20	77	73.4	69	94	81.4	75		2020-07-25	84	79.7	76	94	85.6	69		2020-08-19	94
2019-10-19	82	66.1	55	93	74.4	45		2019-10-27	64	60.2	57	94	78	70		2020-01-17	69	61.9	55	90	68.9	52		2020-05-15	83	73.4	68	96	85.6	63		2020-05-21	90	75.3	68	97	79.7	39		2020-07-26	83	77.8	75	97	87.4	71		2020-08-20	92
2019-10-20	86	74.5	63	93	80	61		2019-10-28	75	62.7	54	97	82.5	60		2020-01-18	77	69.1	61	93	84.5	67		2020-05-16	85	76.7	73	93	82.2	58		2020-05-22	90	81	72	96	74	45		2020-07-27	79	75.8	72	97	93.2	84		2020-08-21	88
2019-10-21	76	73.7	65	94	91.4	87		2019-10-29	72	65.5	61	97	89.3	68		2020-01-19	60	49.9	40	75	43.9	23		2020-05-17	84	73.9	70	97	83.9	55		2020-05-23	91	78.5	70	94	78.4	50		2020-07-28	85	76.7	75	97	92.5	72		2020-08-22	92
2019-10-22	77	66.1	52	93	71.3	22		2019-10-30	83	76.1	68	97	86.1	71		2020-01-20	54	42.8	35	73	52.5	30		2020-05-18	82	73.6	66	97	72.9	44		2020-05-24	90	78.4	67	97	77.4	52		2020-07-29	92	80.4	74	97	83	54		2020-08-23	92
2019-10-23	75	58.9	47	93	64.4	28		2019-10-31	75	53.8	42	93	80.7	45		2020-01-21	53	40.1	31	72	54	31		2020-05-19	89	77.7	65	90	70.8	47		2020-05-25	85	78.1	72	97	80.6	61		2020-07-30	91	84.4	78	93	76.7	61		2020-08-24	92
2019-10-24	70	60	50	89	70.8	49		2019-11-01	60	46.4	35	93	69.5	36		2020-01-22	51	43	33	93	67	54		2020-05-20	77	73.4	69	94	81.4	75		2020-05-26	81	75	70	94	87.8	69		2020-07-31	93	84.3	77	94	75.1	52		2020-08-25	90
2019-10-25	71	66.1	60	97	93.7	83		2019-11-02	64	51	40	86	63.5	34		2020-01-23	63	54.2	45	94	89.9	84		2020-05-21	90	75.3	68	97	79.7	39		2020-05-27	84	76.8	69	93	70.3	47		2020-08-01	87	79.5	74	91	77.3	57		2020-08-26	90
2019-10-26	72	63.7	58	97	87.2	75		2019-11-03	66	51.8	41	89	66.6	33		2020-01-24	65	52.6	43	90	67.3	28		2020-05-22	90	81	72	96	74	45		2020-05-28	89	74.9	64	93	74.2	39		2020-08-02	92	82.6	74	97	75.2	50		2020-08-27	87
2019-10-27	64	60.2	57	94	78	70		2019-11-04	70	55.2	42	93	69.8	31		2020-01-25	65	50.9	36	93	62.4	31		2020-05-23	91	78.5	70	94	78.4	50		2020-05-29	88	77.8	69	93	72.5	48		2020-08-03	92	82.3	73	96	69.4	42		2020-08-28	88
2019-10-28	75	62.7	54	97	82.5	60		2019-11-05	80	64.2	52	90	71.2	46		2020-01-26	53	51.6	50	100	92.5	86		2020-05-24	90	78.4	67	97	77.4	52		2020-05-30	88	79.7	70	90	69.1	49		2020-08-04	92	82.9	74	91	65.7	43		2020-08-29	92
2019-10-29	72	65.5	61	97	89.3	68		2019-11-06	78	65.3	53	93	75	51		2020-01-27	62	53.3	43	100	87.7	62		2020-05-25	85	78.1	72	97	80.6	61		2020-05-31	88	79.2	72	76	63.3	45		2020-08-05	93	83	74	91	69	48		2020-08-30	92
2019-10-30	83	76.1	68	97	86.1	71		2019-11-07	79	70.7	63	100	88.1	64		2020-01-28	64	49.9	41	100	85.3	54		2020-05-26	81	75	70	94	87.8	69		2020-06-01	88	78	69	81	65	46		2020-08-06	92	81.9	73	85	66	45		2020-08-31	94
	maxtemp	avgtemp	mintemp	maxRH	avgRH	minRH			maxtemp	avgtemp	mintemp	maxRH	avgRH	minRH			maxtemp	avgtemp	mintemp	maxRH	avgRH	minRH			maxtemp	avgtemp	mintemp	maxRH	avgRH	minRH			maxtemp	avgtemp	mintemp	maxRH	avgRH	minRH			maxtemp	avgtemp	mintemp	maxRH	avgRH	minRH			maxtemp
	86	65.7	47	97	79.7	22			83	60.8	35	100	78.1	31			79	55.24	31	100	74.3	23			91	75.2	59	97	78.6	39			91	77.2	65	97	74.5	39			93	80.9	72	97	78.8	42			95
[truncated: 5 more columns]

## Sheet: DL2-oct
EasyLog USB 2	Time	Celsius(°C)	Humidity(%rh)	Dew Point(°C)
1	2019-10-30 15:31:56	32	64.5	24.5
2	2019-10-30 16:31:56	31.5	62.5	23.5
3	2019-10-30 17:31:56	31.5	62.5	23.5
4	2019-10-30 18:31:56	31.5	62.5	23.5
5	2019-10-30 19:31:56	31.5	62.5	23.5
6	2019-10-30 20:31:56	31.5	62.5	23.5
7	2019-10-30 21:31:56	31.5	63.5	23.7
8	2019-10-30 22:31:56	32	63.5	24.2
9	2019-10-30 23:31:56	31.5	63.5	23.7
10	2019-10-31 00:31:56	31.5	62.5	23.5
11	2019-10-31 01:31:56	31.5	61	23.1
12	2019-10-31 02:31:56	31.5	57.5	22.1
13	2019-10-31 03:31:56	31.5	54.5	21.2
14	2019-10-31 04:31:56	31	52	20
15	2019-10-31 05:31:56	31	49	19
16	2019-10-31 06:31:56	31	44	17.3
17	2019-10-31 07:31:56	31	44	17.3
18	2019-10-31 08:31:56	30.5	42.5	16.3
19	2019-10-31 09:31:56	30.5	41	15.8
20	2019-10-31 10:31:56	30.5	40.5	15.6
21	2019-10-31 11:31:56	30.5	39	15
22	2019-10-31 12:31:56	30.5	38	14.6
23	2019-10-31 13:31:56	31	37.5	14.8
24	2019-10-31 14:31:56	30.5	35.5	13.5
25	2019-10-31 15:31:56	30.5	33	12.4
26	2019-10-31 16:31:56	31	33.5	13.1
27	2019-10-31 17:31:56	30.5	34	12.9
28	2019-10-31 18:31:56	31	34	13.3
29	2019-10-31 19:31:56	31	34.5	13.5
30	2019-10-31 20:31:56	31	34.5	13.5
31	2019-10-31 21:31:56	31	34	13.3
32	2019-10-31 22:31:56	31	34	13.3
33	2019-10-31 23:31:56	30.5	33.5	12.6
34	2019-11-01 00:31:56	31	33	12.8
35	2019-11-01 01:31:56	31	32.5	12.6
36	2019-11-01 02:31:56	31.5	32	12.8
37	2019-11-01 03:31:56	31	31.5	12.1
38	2019-11-01 04:31:56	31	31.5	12.1
39	2019-11-01 05:31:56	31	30.5	11.6
40	2019-11-01 06:31:56	31	30.5	11.6
41	2019-11-01 07:31:56	31	30.5	11.6
42	2019-11-01 08:31:56	31	29.5	11.1
43	2019-11-01 09:31:56	31	29.5	11.1
44	2019-11-01 10:31:56	31	30.5	11.6
45	2019-11-01 11:31:56	31	31	11.9
46	2019-11-01 12:31:56	31	31.5	12.1
47	2019-11-01 13:31:56	31	32	12.4
48	2019-11-01 14:31:56	31	33	12.8
49	2019-11-01 15:31:56	31	33.5	13.1
50	2019-11-01 16:31:56	31	34	13.3
51	2019-11-01 17:31:56	31.5	34.5	14
52	2019-11-01 18:31:56	31	35	13.7
53	2019-11-01 19:31:56	31	35	13.7
54	2019-11-01 20:31:56	31	35.5	14
55	2019-11-01 21:31:56	31	36	14.2
56	2019-11-01 22:31:56	31	36	14.2
57	2019-11-01 23:31:56	31	36	14.2
58	2019-11-02 00:31:56	31	36	14.2
59	2019-11-02 01:31:56	31	36	14.2
60	2019-11-02 02:31:56	31	36	14.2
61	2019-11-02 03:31:56	31	36	14.2
62	2019-11-02 04:31:56	31	36	14.2
63	2019-11-02 05:31:56	31.5	35.5	14.4
64	2019-11-02 06:31:56	31.5	35.5	14.4
65	2019-11-02 07:31:56	31	33	12.8
66	2019-11-02 08:31:56	31	35	13.7
67	2019-11-02 09:31:56	30.5	33.5	12.6
68	2019-11-02 10:31:56	31	32	12.4
69	2019-11-02 11:31:56	31	33	12.8
70	2019-11-02 12:31:56	31	34	13.3
71	2019-11-02 13:31:56	31	35	13.7
72	2019-11-02 14:31:56	31.5	35.5	14.4
73	2019-11-02 15:31:56	31	35.5	14
74	2019-11-02 16:31:56	31	36	14.2
75	2019-11-02 17:31:56	31	36	14.2
76	2019-11-02 18:31:56	31	36	14.2
77	2019-11-02 19:31:56	31	36.5	14.4
78	2019-11-02 20:31:56	31	37	14.6
79	2019-11-02 21:31:56	31	37	14.6
80	2019-11-02 22:31:56	31.5	36.5	14.8
81	2019-11-02 23:31:56	31	36.5	14.4
82	2019-11-03 00:31:56	31.5	36.5	14.8
83	2019-11-03 01:31:56	31	36.5	14.4
84	2019-11-03 02:31:56	30	33	12
85	2019-11-03 03:31:56	29.5	33.5	11.8
86	2019-11-03 04:31:56	29.5	33	11.5
87	2019-11-03 05:31:56	29.5	32.5	11.3
88	2019-11-03 06:31:56	29.5	32.5	11.3
89	2019-11-03 07:31:56	29	32	10.6
90	2019-11-03 08:31:56	29	32	10.6
91	2019-11-03 09:31:56	29	32	10.6
92	2019-11-03 10:31:56	29.5	32	11.1
93	2019-11-03 11:31:56	29.5	32	11.1
94	2019-11-03 12:31:56	29.5	32	11.1
95	2019-11-03 13:31:56	29.5	32.5	11.3
96	2019-11-03 14:31:56	29.5	33	11.5
97	2019-11-03 15:31:56	29.5	33	11.5
98	2019-11-03 16:31:56	29.5	33	11.5
99	2019-11-03 17:31:56	29.5	33	11.5
100	2019-11-03 18:31:56	29.5	35	12.4
101	2019-11-03 19:31:56	29.5	35.5	12.6
102	2019-11-03 20:31:56	29.5	36	12.9
103	2019-11-03 21:31:56	29.5	36	12.9
104	2019-11-03 22:31:56	29.5	36.5	13.1
105	2019-11-03 23:31:56	29.5	36.5	13.1
106	2019-11-04 00:31:56	29.5	36.5	13.1
107	2019-11-04 01:31:56	29.5	36	12.9
108	2019-11-04 02:31:56	29.5	36.5	13.1
109	2019-11-04 03:31:56	29.5	36.5	13.1
110	2019-11-04 04:31:56	29.5	36	12.9
111	2019-11-04 05:31:56	29.5	36	12.9
112	2019-11-04 06:31:56	29	36	12.4
113	2019-11-04 07:31:56	29	35	12
114	2019-11-04 08:31:56	28.5	34.5	11.3
115	2019-11-04 09:31:56	29	36	12.4
116	2019-11-04 10:31:56	29.5	36	12.9
117	2019-11-04 11:31:56	29.5	35.5	12.6
118	2019-11-04 12:31:56	29.5	34.5	12.2
119	2019-11-04 13:31:56	29.5	35.5	12.6
120	2019-11-04 14:31:56	29.5	34.5	12.2
121	2019-11-04 15:31:56	29.5	35	12.4
122	2019-11-04 16:31:56	29.5	36	12.9
123	2019-11-04 17:31:56	29.5	37.5	13.5
124	2019-11-04 18:31:56	29.5	38.5	13.9
125	2019-11-04 19:31:56	30	39	14.5
126	2019-11-04 20:31:56	30	39	14.5
127	2019-11-04 21:31:56	29.5	38.5	13.9
128	2019-11-04 22:31:56	30	38	14.1
129	2019-11-04 23:31:56	30	36	13.3
130	2019-11-05 00:31:56	30	36.5	13.5
131	2019-11-05 01:31:56	29.5	37	13.3
132	2019-11-05 02:31:56	30	38	14.1
133	2019-11-05 03:31:56	30	38.5	14.3
134	2019-11-05 04:31:56	30	39	14.5
135	2019-11-05 05:31:56	30	40	14.9
136	2019-11-05 06:31:56	30	40	14.9
137	2019-11-05 07:31:56	29.5	40.5	14.7
138	2019-11-05 08:31:56	29	39.5	13.8
139	2019-11-05 09:31:56	29	39	13.6
140	2019-11-05 10:31:56	29.5	40	14.5
141	2019-11-05 11:31:56	29.5	40	14.5
142	2019-11-05 12:31:56	29.5	40	14.5
143	2019-11-05 13:31:56	29.5	40.5	14.7
144	2019-11-05 14:31:56	29.5	42	15.2
145	2019-11-05 15:31:56	30	44.5	16.6
146	2019-11-05 16:31:56	30	45.5	16.9
147	2019-11-05 17:31:56	30	46	17.1
148	2019-11-05 18:31:56	30	47	17.5
149	2019-11-05 19:31:56	30	47.5	17.6
150	2019-11-05 20:31:56	30	47.5	17.6
151	2019-11-05 21:31:56	30	48	17.8
152	2019-11-05 22:31:56	30.5	48	18.2
153	2019-11-05 23:31:56	30.5	48	18.2
154	2019-11-06 00:31:56	30.5	48	18.2
155	2019-11-06 01:31:56	30.5	48	18.2
156	2019-11-06 02:31:56	30.5	47.5	18.1
157	2019-11-06 03:31:56	30.5	47	17.9
158	2019-11-06 04:31:56	30.5	47	17.9
159	2019-11-06 05:31:56	30.5	46	17.6
160	2019-11-06 06:31:56	30	45	16.8
161	2019-11-06 07:31:56	30	45	16.8
162	2019-11-06 08:31:56	30	44.5	16.6
163	2019-11-06 09:31:56	30	44	16.4
164	2019-11-06 10:31:56	30	45	16.8
165	2019-11-06 11:31:56	30	43.5	16.2
166	2019-11-06 12:31:56	30	42.5	15.9
167	2019-11-06 13:31:56	30	44.5	16.6
168	2019-11-06 14:31:56	30	46	17.1
169	2019-11-06 15:31:56	30	47	17.5
170	2019-11-06 16:31:56	30	47	17.5
171	2019-11-06 17:31:56	30	48.5	18
172	2019-11-06 18:31:56	30.5	49.5	18.7
173	2019-11-06 19:31:56	30.5	50.5	19.1
174	2019-11-06 20:31:56	30.5	51	19.2
175	2019-11-06 21:31:56	30.5	51.5	19.4
176	2019-11-06 22:31:56	30.5	52	19.5
177	2019-11-06 23:31:56	30.5	52.5	19.7
178	2019-11-07 00:31:56	30.5	53	19.8
179	2019-11-07 01:31:56	30.5	53.5	20
180	2019-11-07 02:31:56	30.5	54.5	20.3
181	2019-11-07 03:31:56	30.5	55	20.4
182	2019-11-07 04:31:56	30.5	55	20.4
183	2019-11-07 05:31:56	30.5	56	20.7
184	2019-11-07 06:31:56	30.5	56.5	20.9
185	2019-11-07 07:31:56	30	57	20.5
186	2019-11-07 08:31:56	30	58.5	21
187	2019-11-07 09:31:56	30	59.5	21.2
188	2019-11-07 10:31:56	30	60	21.4
189	2019-11-07 11:31:56	30	60.5	21.5
383	2019-10-24 12:49:16	30	36	13.3
384	2019-10-24 13:49:16	33.5	33.5	15.2
385	2019-10-24 14:49:16	32.5	36	15.5
386	2019-10-24 15:49:16	31.5	37.5	15.3
387	2019-10-24 16:49:16	31.5	37.5	15.3
388	2019-10-24 17:49:16	33	36.5	16.2
389	2019-10-24 18:49:16	33.5	35.5	16.2
390	2019-10-24 19:49:16	32	37	15.5
391	2019-10-24 20:49:16	30.5	40	15.4
392	2019-10-24 21:49:16	31	40.5	16
393	2019-10-24 22:49:16	31.5	40.5	16.5
394	2019-10-24 23:49:16	31	41	16.2
395	2019-10-25 00:49:16	31	41.5	16.4
396	2019-10-25 01:49:16	31	42	16.6
397	2019-10-25 02:49:16	30.5	43	16.5
398	2019-10-25 03:49:16	30.5	44	16.9
399	2019-10-25 04:49:16	30.5	45.5	17.4
400	2019-10-25 05:49:16	31	45	17.7
401	2019-10-25 06:49:16	30.5	46.5	17.7
402	2019-10-25 07:49:16	30.5	48	18.2
403	2019-10-25 08:49:16	30.5	49	18.6
404	2019-10-25 09:49:16	30	50.5	18.6
405	2019-10-25 10:49:16	31	51	19.7
406	2019-10-25 11:49:16	31.5	51.5	20.3
407	2019-10-25 12:49:16	31	52.5	20.1
408	2019-10-25 13:49:16	31.5	53	20.8
409	2019-10-25 14:49:16	31	53.5	20.4
410	2019-10-25 15:49:16	31	54	20.6
411	2019-10-25 16:49:16	31	55	20.9
412	2019-10-25 17:49:16	31.5	55	21.4
413	2019-10-25 18:49:16	31.5	55.5	21.5
414	2019-10-25 19:49:16	31.5	55.5	21.5
415	2019-10-25 20:49:16	31.5	56	21.7
416	2019-10-25 21:49:16	31	56.5	21.3
417	2019-10-25 22:49:16	31	56.5	21.3
418	2019-10-25 23:49:16	31.5	56.5	21.8
419	2019-10-26 00:49:16	31.5	56.5	21.8
420	2019-10-26 01:49:16	31.5	56.5	21.8
421	2019-10-26 02:49:16	31.5	57	21.9
422	2019-10-26 03:49:16	31.5	53.5	20.9
423	2019-10-26 04:49:16	30.5	50.5	19.1
424	2019-10-26 05:49:16	30	48.5	18
425	2019-10-26 06:49:16	30.5	48.5	18.4
426	2019-10-26 07:49:16	30.5	49	18.6
427	2019-10-26 08:49:16	31	44	17.3
428	2019-10-26 09:49:16	31	46	18
429	2019-10-26 10:49:16	31	44	17.3
430	2019-10-26 11:49:16	30.5	45	17.2
431	2019-10-26 12:49:16	30.5	45	17.2
432	2019-10-26 13:49:16	31	43.5	17.1
433	2019-10-26 14:49:16	30.5	42.5	16.3
434	2019-10-26 15:49:16	31	43.5	17.1
435	2019-10-26 16:49:16	31.5	41.5	16.8
436	2019-10-26 17:49:16	31	41.5	16.4
437	2019-10-26 18:49:16	31	42.5	16.8
438	2019-10-26 19:49:16	30.5	41	15.8
439	2019-10-26 20:49:16	30.5	42	16.1
440	2019-10-26 21:49:16	30	41.5	15.5
441	2019-10-26 22:49:16	30	42	15.7
442	2019-10-26 23:49:16	30	42	15.7
443	2019-10-27 00:49:16	30	42	15.7
444	2019-10-27 01:49:16	29.5	42	15.2
445	2019-10-27 02:49:16	29.5	43	15.6
446	2019-10-27 03:49:16	31	42.5	16.8
447	2019-10-27 04:49:16	31	42	16.6
448	2019-10-27 05:49:16	30	42	15.7
449	2019-10-27 06:49:16	31	42	16.6
450	2019-10-27 07:49:16	31.5	40.5	16.5
451	2019-10-27 08:49:16	30.5	41	15.8
452	2019-10-27 09:49:16	30	41	15.3
453	2019-10-27 10:49:16	31	41.5	16.4
454	2019-10-27 11:49:16	31.5	41	16.6
455	2019-10-27 12:49:16	30.5	40.5	15.6
456	2019-10-27 13:49:16	30.5	41	15.8
457	2019-10-27 14:49:16	30.5	41.5	15.9
458	2019-10-27 15:49:16	30.5	42.5	16.3
459	2019-10-27 16:49:16	31	42	16.6
460	2019-10-27 17:49:16	31	42	16.6
461	2019-10-27 18:49:16	30.5	42	16.1
462	2019-10-27 19:49:16	31.5	41.5	16.8
463	2019-10-27 20:49:16	30.5	42.5	16.3
464	2019-10-27 21:49:16	31	41.5	16.4
465	2019-10-27 22:49:16	30.5	43	16.5
466	2019-10-27 23:49:16	31.5	41.5	16.8
467	2019-10-28 00:49:16	31	41	16.2
468	2019-10-28 01:49:16	31	42	16.6
469	2019-10-28 02:49:16	31.5	40	16.3
470	2019-10-28 03:49:16	30.5	40.5	15.6
471	2019-10-28 04:49:16	30.5	41	15.8
472	2019-10-28 05:49:16	30	41	15.3
473	2019-10-28 06:49:16	30	38.5	14.3
474	2019-10-28 07:49:16	30	39	14.5
475	2019-10-28 08:49:16	30.5	39	15
476	2019-10-28 09:49:16	30.5	39	15
477	2019-10-28 10:49:16	31	40	15.8
478	2019-10-28 11:49:16	31.5	39.5	16.1
479	2019-10-28 12:49:16	31	40.5	16
480	2019-10-28 13:49:16	31.5	41	16.6
481	2019-10-28 14:49:16	32	42	17.5
482	2019-10-28 15:49:16	31.5	43	17.4
483	2019-10-28 16:49:16	31.5	43.5	17.6
484	2019-10-28 17:49:16	31.5	44	17.8
485	2019-10-28 18:49:16	31.5	45	18.1
486	2019-10-28 19:49:16	31.5	45.5	18.3
487	2019-10-28 20:49:16	31.5	45.5	18.3
488	2019-10-28 21:49:16	31.5	46	18.5
489	2019-10-28 22:49:16	31.5	45.5	18.3
490	2019-10-28 23:49:16	32	46	18.9
491	2019-10-29 00:49:16	31.5	46.5	18.6
492	2019-10-29 01:49:16	31.5	47	18.8
493	2019-10-29 02:49:16	31.5	46.5	18.6
494	2019-10-29 03:49:16	32	46.5	19.1
495	2019-10-29 04:49:16	31.5	46.5	18.6
496	2019-10-29 05:49:16	31.5	45	18.1
497	2019-10-29 06:49:16	31	45	17.7
498	2019-10-29 07:49:16	31	44.5	17.5
499	2019-10-29 08:49:16	31.5	44	17.8
500	2019-10-29 09:49:16	31	45	17.7
501	2019-10-29 10:49:16	31.5	46.5	18.6
502	2019-10-29 11:49:16	31.5	46.5	18.6
503	2019-10-29 12:49:16	31.5	47	18.8
504	2019-10-29 13:49:16	31	50	19.4
505	2019-10-29 14:49:16	31	50.5	19.5
506	2019-10-29 15:49:16	31	50.5	19.5
507	2019-10-29 16:49:16	31.5	51.5	20.3
508	2019-10-29 17:49:16	31.5	52	20.4
509	2019-10-29 18:49:16	31.5	52	20.4
510	2019-10-29 19:49:16	31.5	52	20.4
511	2019-10-29 20:49:16	32	52	20.9
512	2019-10-29 21:49:16	31.5	52	20.4
513	2019-10-29 22:49:16	31.5	52.5	20.6
514	2019-10-29 23:49:16	31.5	53.5	20.9
515	2019-10-30 00:49:16	31.5	53.5	20.9
516	2019-10-30 01:49:16	31.5	53.5	20.9
517	2019-10-30 02:49:16	31.5	54.5	21.2
518	2019-10-30 03:49:16	31.5	55	21.4
519	2019-10-30 04:49:16	31.5	56	21.7
520	2019-10-30 05:49:16	31.5	58.5	22.4
521	2019-10-30 06:49:16	31.5	58.5	22.4
522	2019-10-30 07:49:16	31.5	58.5	22.4
523	2019-10-30 08:49:16	31.5	59	22.5
524	2019-10-30 09:49:16	31.5	59.5	22.6
525	2019-10-30 10:49:16	31.5	59.5	22.6
526	2019-10-30 11:49:16	31.5	59.5	22.6
527	2019-10-30 12:49:16	31.5	60	22.8
528	2019-10-30 13:49:16	31.5	61	23.1
529	2019-10-30 14:49:16	31.5	62	23.3
	avg	30.7	43.2
	min	28.5	29.5
	max	33.5	64.5
	SD	0.791389	8.49091

## Sheet: DL3-oct
EasyLog USB 3	Time	Celsius(°C)	Humidity(%rh)	Dew Point(°C)	Serial Number
1	2019-10-30 14:55:00	32	61.5	23.7	65004364
2	2019-10-30 15:55:00	31.5	62	23.3
3	2019-10-30 16:55:00	31.5	63	23.6
4	2019-10-30 17:55:00	31.5	60.5	22.9
5	2019-10-30 18:55:00	31.5	60.5	22.9
6	2019-10-30 19:55:00	31	62.5	23
7	2019-10-30 20:55:00	30.5	63.5	22.8
8	2019-10-30 21:55:00	30.5	65	23.2
9	2019-10-30 22:55:00	31	61.5	22.7
10	2019-10-30 23:55:00	30	62.5	22
11	2019-10-31 00:55:00	30	61.5	21.8
12	2019-10-31 01:55:00	28.5	53.5	18.1
13	2019-10-31 02:55:00	27.5	50.5	16.3
14	2019-10-31 03:55:00	28.5	44	15.1
15	2019-10-31 04:55:00	28.5	41.5	14.2
16	2019-10-31 05:55:00	28.5	39.5	13.4
17	2019-10-31 06:55:00	28	38.5	12.6
18	2019-10-31 07:55:00	27.5	38	11.9
19	2019-10-31 08:55:00	27	37.5	11.3
20	2019-10-31 09:55:00	26.5	37	10.6
21	2019-10-31 10:55:00	26.5	35.5	10
22	2019-10-31 11:55:00	27	35.5	10.5
23	2019-10-31 12:55:00	28.5	35.5	11.8
24	2019-10-31 13:55:00	30	35	12.9
25	2019-10-31 14:55:00	31	34	13.3
26	2019-10-31 15:55:00	31	31.5	12.1
27	2019-10-31 16:55:00	31	30.5	11.6
28	2019-10-31 17:55:00	30.5	29	10.5
29	2019-10-31 18:55:00	30	29	10
30	2019-10-31 19:55:00	29.5	29	9.6
31	2019-10-31 20:55:00	29.5	29	9.6
32	2019-10-31 21:55:00	29	29	9.2
33	2019-10-31 22:55:00	29	28.5	8.9
34	2019-10-31 23:55:00	28.5	28.5	8.5
35	2019-11-01 00:55:00	28.5	28.5	8.5
36	2019-11-01 01:55:00	28	28	7.8
37	2019-11-01 02:55:00	28	28	7.8
38	2019-11-01 03:55:00	28	28	7.8
39	2019-11-01 04:55:00	27.5	27.5	7.1
40	2019-11-01 05:55:00	27.5	28	7.4
41	2019-11-01 06:55:00	27.5	28	7.4
42	2019-11-01 07:55:00	27.5	28	7.4
43	2019-11-01 08:55:00	27.5	28.5	7.6
44	2019-11-01 09:55:00	28.5	28.5	8.5
45	2019-11-01 10:55:00	29.5	28	9.1
46	2019-11-01 11:55:00	30.5	28	9.9
47	2019-11-01 12:55:00	31	28.5	10.6
48	2019-11-01 13:55:00	31	30	11.4
49	2019-11-01 14:55:00	31	30	11.4
50	2019-11-01 15:55:00	31	30.5	11.6
51	2019-11-01 16:55:00	31	30.5	11.6
52	2019-11-01 17:55:00	31.5	28.5	11.1
53	2019-11-01 18:55:00	31.5	28	10.8
54	2019-11-01 19:55:00	31	28	10.4
55	2019-11-01 20:55:00	30.5	28	9.9
56	2019-11-01 21:55:00	30.5	28.5	10.2
57	2019-11-01 22:55:00	30	28	9.5
58	2019-11-01 23:55:00	30	28	9.5
59	2019-11-02 00:55:00	30	28	9.5
60	2019-11-02 01:55:00	29.5	28	9.1
61	2019-11-02 02:55:00	29.5	27.5	8.8
62	2019-11-02 03:55:00	29	27.5	8.4
63	2019-11-02 04:55:00	29	27.5	8.4
64	2019-11-02 05:55:00	29	27.5	8.4
65	2019-11-02 06:55:00	29	27.5	8.4
66	2019-11-02 07:55:00	29	28	8.7
67	2019-11-02 08:55:00	29	28	8.7
68	2019-11-02 09:55:00	28	32.5	10
69	2019-11-02 10:55:00	30	31	11
70	2019-11-02 11:55:00	31	29.5	11.1
71	2019-11-02 12:55:00	31.5	30	11.8
72	2019-11-02 13:55:00	31.5	30.5	12.1
73	2019-11-02 14:55:00	31.5	30.5	12.1
74	2019-11-02 15:55:00	31.5	31	12.3
75	2019-11-02 16:55:00	31.5	31	12.3
76	2019-11-02 17:55:00	31.5	31	12.3
77	2019-11-02 18:55:00	31.5	29.5	11.6
78	2019-11-02 19:55:00	31.5	29.5	11.6
79	2019-11-02 20:55:00	31.5	29.5	11.6
80	2019-11-02 21:55:00	31	29.5	11.1
81	2019-11-02 22:55:00	31	29	10.9
82	2019-11-02 23:55:00	30.5	29	10.5
83	2019-11-03 00:55:00	30.5	28.5	10.2
84	2019-11-03 01:55:00	30.5	28.5	10.2
85	2019-11-03 02:55:00	30	28.5	9.8
86	2019-11-03 03:55:00	30	28.5	9.8
87	2019-11-03 04:55:00	30	28	9.5
88	2019-11-03 05:55:00	29.5	27.5	8.8
89	2019-11-03 06:55:00	29.5	27.5	8.8
90	2019-11-03 07:55:00	29	28	8.7
91	2019-11-03 08:55:00	29	28	8.7
92	2019-11-03 09:55:00	30	28.5	9.8
93	2019-11-03 10:55:00	31.5	28	10.8
94	2019-11-03 11:55:00	31.5	28.5	11.1
95	2019-11-03 12:55:00	31.5	30	11.8
96	2019-11-03 13:55:00	31.5	31	12.3
97	2019-11-03 14:55:00	31.5	31.5	12.6
98	2019-11-03 15:55:00	32	31.5	13
99	2019-11-03 16:55:00	31.5	31.5	12.6
100	2019-11-03 17:55:00	31.5	30.5	12.1
101	2019-11-03 18:55:00	31.5	30	11.8
102	2019-11-03 19:55:00	31.5	29.5	11.6
103	2019-11-03 20:55:00	31.5	29.5	11.6
104	2019-11-03 21:55:00	31.5	29.5	11.6
105	2019-11-03 22:55:00	31.5	29.5	11.6
106	2019-11-03 23:55:00	31.5	29.5	11.6
107	2019-11-04 00:55:00	31	29.5	11.1
108	2019-11-04 01:55:00	31	29.5	11.1
109	2019-11-04 02:55:00	30.5	29.5	10.7
110	2019-11-04 03:55:00	30.5	30	11
111	2019-11-04 04:55:00	30.5	29.5	10.7
112	2019-11-04 05:55:00	30	29	10
113	2019-11-04 06:55:00	30	30	10.5
114	2019-11-04 07:55:00	30	30.5	10.8
115	2019-11-04 08:55:00	30.5	31	11.5
116	2019-11-04 09:55:00	31.5	31.5	12.6
117	2019-11-04 10:55:00	31.5	32.5	13
118	2019-11-04 11:55:00	31.5	32.5	13
119	2019-11-04 12:55:00	32	33	13.7
120	2019-11-04 13:55:00	32	33.5	13.9
121	2019-11-04 14:55:00	32	34	14.2
122	2019-11-04 15:55:00	32	34	14.2
123	2019-11-04 16:55:00	32	34	14.2
124	2019-11-04 17:55:00	31.5	34.5	14
125	2019-11-04 18:55:00	31.5	34	13.7
126	2019-11-04 19:55:00	31.5	33	13.3
127	2019-11-04 20:55:00	31.5	32.5	13
128	2019-11-04 21:55:00	31.5	31	12.3
129	2019-11-04 22:55:00	31.5	30	11.8
130	2019-11-04 23:55:00	31.5	28.5	11.1
131	2019-11-05 00:55:00	31.5	28.5	11.1
132	2019-11-05 01:55:00	31.5	29	11.3
133	2019-11-05 02:55:00	31.5	30.5	12.1
134	2019-11-05 03:55:00	31.5	31.5	12.6
135	2019-11-05 04:55:00	31.5	32.5	13
136	2019-11-05 05:55:00	31.5	33.5	13.5
137	2019-11-05 06:55:00	31.5	33	13.3
138	2019-11-05 07:55:00	32	32.5	13.5
139	2019-11-05 08:55:00	31.5	35	14.2
140	2019-11-05 09:55:00	32	36	15.1
141	2019-11-05 10:55:00	31.5	38	15.5
142	2019-11-05 11:55:00	32	38.5	16.1
143	2019-11-05 12:55:00	32	39.5	16.5
144	2019-11-05 13:55:00	32.5	42	17.9
145	2019-11-05 14:55:00	32	44	18.2
146	2019-11-05 15:55:00	31.5	44.5	17.9
147	2019-11-05 16:55:00	32	44.5	18.4
148	2019-11-05 17:55:00	32	44.5	18.4
149	2019-11-05 18:55:00	32	44	18.2
150	2019-11-05 19:55:00	31.5	43	17.4
151	2019-11-05 20:55:00	31.5	42.5	17.2
152	2019-11-05 21:55:00	31.5	42	17
153	2019-11-05 22:55:00	31.5	41	16.6
154	2019-11-05 23:55:00	31	43.5	17.1
155	2019-11-06 00:55:00	31.5	41	16.6
156	2019-11-06 01:55:00	31	41.5	16.4
157	2019-11-06 02:55:00	30.5	41.5	15.9
158	2019-11-06 03:55:00	31	38.5	15.2
159	2019-11-06 04:55:00	31.5	37.5	15.3
160	2019-11-06 05:55:00	31.5	36.5	14.8
161	2019-11-06 06:55:00	31.5	36.5	14.8
162	2019-11-06 07:55:00	31.5	37	15
163	2019-11-06 08:55:00	31.5	37.5	15.3
164	2019-11-06 09:55:00	31.5	38	15.5
165	2019-11-06 10:55:00	32	39.5	16.5
166	2019-11-06 11:55:00	32	41	17.1
167	2019-11-06 12:55:00	32.5	41.5	17.7
168	2019-11-06 13:55:00	32	43	17.8
169	2019-11-06 14:55:00	32	44.5	18.4
170	2019-11-06 15:55:00	32	46	18.9
171	2019-11-06 16:55:00	32	47	19.3
172	2019-11-06 17:55:00	32	46.5	19.1
173	2019-11-06 18:55:00	32	46.5	19.1
174	2019-11-06 19:55:00	32	45.5	18.8
175	2019-11-06 20:55:00	32	46.5	19.1
176	2019-11-06 21:55:00	32	46.5	19.1
177	2019-11-06 22:55:00	31.5	47.5	19
178	2019-11-06 23:55:00	32	48	19.6
179	2019-11-07 00:55:00	31.5	49	19.5
180	2019-11-07 01:55:00	31.5	51.5	20.3
181	2019-11-07 02:55:00	31.5	52	20.4
182	2019-11-07 03:55:00	31.5	53	20.8
183	2019-11-07 04:55:00	32	53	21.2
184	2019-11-07 05:55:00	31.5	53.5	20.9
185	2019-11-07 06:55:00	32	53.5	21.4
186	2019-11-07 07:55:00	32	53.5	21.4
187	2019-11-07 08:55:00	32	55	21.8
188	2019-11-07 09:55:00	32	55.5	22
189	2019-11-07 10:55:00	32	56.5	22.3
190	2019-11-07 11:55:00	31.5	58	22.2
383	2019-10-24 12:45:00	31.5	31	12.3
384	2019-10-24 13:45:00	31.5	32	12.8
385	2019-10-24 14:45:00	31.5	33	13.3
386	2019-10-24 15:45:00	31.5	32.5	13
387	2019-10-24 16:45:00	31.5	32.5	13
388	2019-10-24 17:45:00	31.5	32	12.8
389	2019-10-24 18:45:00	31	32.5	12.6
390	2019-10-24 19:45:00	31	32	12.4
391	2019-10-24 20:45:00	31	32.5	12.6
392	2019-10-24 21:45:00	31	33.5	13.1
393	2019-10-24 22:45:00	31	34.5	13.5
394	2019-10-24 23:45:00	31	35.5	14
395	2019-10-25 00:45:00	31	36	14.2
396	2019-10-25 01:45:00	30.5	37	14.2
397	2019-10-25 02:45:00	31	38	15
398	2019-10-25 03:45:00	30.5	40	15.4
399	2019-10-25 04:45:00	30	41.5	15.5
400	2019-10-25 05:45:00	30	43.5	16.2
401	2019-10-25 06:45:00	30	44	16.4
402	2019-10-25 07:45:00	30	45.5	16.9
403	2019-10-25 08:45:00	30.5	47	17.9
404	2019-10-25 09:45:00	30.5	48	18.2
405	2019-10-25 10:45:00	31	50	19.4
406	2019-10-25 11:45:00	30.5	51.5	19.4
407	2019-10-25 12:45:00	31	52	20
408	2019-10-25 13:45:00	30.5	52.5	19.7
409	2019-10-25 14:45:00	31	53.5	20.4
410	2019-10-25 15:45:00	31	54	20.6
411	2019-10-25 16:45:00	31	54	20.6
412	2019-10-25 17:45:00	31	55	20.9
413	2019-10-25 18:45:00	31	55	20.9
414	2019-10-25 19:45:00	31	55.5	21
415	2019-10-25 20:45:00	30	56.5	20.4
416	2019-10-25 21:45:00	30	56.5	20.4
417	2019-10-25 22:45:00	31	54.5	20.7
418	2019-10-25 23:45:00	30	57.5	20.7
419	2019-10-26 00:45:00	30	57.5	20.7
420	2019-10-26 01:45:00	30.5	56.5	20.9
421	2019-10-26 02:45:00	31	55.5	21
422	2019-10-26 03:45:00	29	53.5	18.6
423	2019-10-26 04:45:00	30	47.5	17.6
424	2019-10-26 05:45:00	30.5	45	17.2
425	2019-10-26 06:45:00	30.5	44	16.9
426	2019-10-26 07:45:00	30.5	43.5	16.7
427	2019-10-26 08:45:00	30.5	42.5	16.3
428	2019-10-26 09:45:00	30.5	41.5	15.9
429	2019-10-26 10:45:00	31	41	16.2
430	2019-10-26 11:45:00	31.5	40.5	16.5
431	2019-10-26 12:45:00	31.5	39.5	16.1
432	2019-10-26 13:45:00	31.5	38.5	15.7
433	2019-10-26 14:45:00	31.5	37.5	15.3
434	2019-10-26 15:45:00	31.5	37.5	15.3
435	2019-10-26 16:45:00	31.5	37	15
436	2019-10-26 17:45:00	31.5	36.5	14.8
437	2019-10-26 18:45:00	31	36	14.2
438	2019-10-26 19:45:00	31	35.5	14
439	2019-10-26 20:45:00	30.5	35.5	13.5
440	2019-10-26 21:45:00	30.5	36.5	14
441	2019-10-26 22:45:00	30.5	36.5	14
442	2019-10-26 23:45:00	30.5	36	13.7
443	2019-10-27 00:45:00	30.5	36	13.7
444	2019-10-27 01:45:00	30.5	36	13.7
445	2019-10-27 02:45:00	30.5	36.5	14
446	2019-10-27 03:45:00	30	37	13.7
447	2019-10-27 04:45:00	30	37.5	13.9
448	2019-10-27 05:45:00	30	37.5	13.9
449	2019-10-27 06:45:00	30	37.5	13.9
450	2019-10-27 07:45:00	30	37.5	13.9
451	2019-10-27 08:45:00	30	36.5	13.5
452	2019-10-27 09:45:00	30.5	36	13.7
453	2019-10-27 10:45:00	31	36.5	14.4
454	2019-10-27 11:45:00	31.5	36	14.6
455	2019-10-27 12:45:00	32	36	15.1
456	2019-10-27 13:45:00	31.5	36.5	14.8
457	2019-10-27 14:45:00	32	36.5	15.3
458	2019-10-27 15:45:00	32	36.5	15.3
459	2019-10-27 16:45:00	31.5	36.5	14.8
460	2019-10-27 17:45:00	32	36.5	15.3
461	2019-10-27 18:45:00	32	36	15.1
462	2019-10-27 19:45:00	31.5	36	14.6
463	2019-10-27 20:45:00	31.5	36	14.6
464	2019-10-27 21:45:00	31.5	36.5	14.8
465	2019-10-27 22:45:00	31	37	14.6
466	2019-10-27 23:45:00	30.5	37	14.2
467	2019-10-28 00:45:00	30.5	37	14.2
468	2019-10-28 01:45:00	30.5	37	14.2
469	2019-10-28 02:45:00	30	37	13.7
470	2019-10-28 03:45:00	30	37	13.7
471	2019-10-28 04:45:00	29.5	37	13.3
472	2019-10-28 05:45:00	29	37.5	13
473	2019-10-28 06:45:00	29	38	13.2
474	2019-10-28 07:45:00	29	38.5	13.4
475	2019-10-28 08:45:00	29.5	39	14.1
476	2019-10-28 09:45:00	30	39.5	14.7
477	2019-10-28 10:45:00	31	39.5	15.6
478	2019-10-28 11:45:00	32	39.5	16.5
479	2019-10-28 12:45:00	32	40	16.7
480	2019-10-28 13:45:00	32	41	17.1
481	2019-10-28 14:45:00	32.5	40.5	17.3
482	2019-10-28 15:45:00	32.5	40.5	17.3
483	2019-10-28 16:45:00	32.5	40.5	17.3
484	2019-10-28 17:45:00	32.5	40.5	17.3
485	2019-10-28 18:45:00	32.5	41.5	17.7
486	2019-10-28 19:45:00	32	42	17.5
487	2019-10-28 20:45:00	32.5	41.5	17.7
488	2019-10-28 21:45:00	32	41.5	17.3
489	2019-10-28 22:45:00	32	42	17.5
490	2019-10-28 23:45:00	31.5	41.5	16.8
491	2019-10-29 00:45:00	31.5	41.5	16.8
492	2019-10-29 01:45:00	31.5	42	17
493	2019-10-29 02:45:00	31.5	42	17
494	2019-10-29 03:45:00	31.5	42.5	17.2
495	2019-10-29 04:45:00	31.5	42	17
496	2019-10-29 05:45:00	31.5	42	17
497	2019-10-29 06:45:00	31.5	41.5	16.8
498	2019-10-29 07:45:00	31	41.5	16.4
499	2019-10-29 08:45:00	31	42	16.6
500	2019-10-29 09:45:00	31	42.5	16.8
501	2019-10-29 10:45:00	31	44	17.3
502	2019-10-29 11:45:00	31	44.5	17.5
503	2019-10-29 12:45:00	31.5	44.5	17.9
504	2019-10-29 13:45:00	31	47	18.4
505	2019-10-29 14:45:00	31	47	18.4
506	2019-10-29 15:45:00	31	47	18.4
507	2019-10-29 16:45:00	31	47	18.4
508	2019-10-29 17:45:00	31	47.5	18.5
509	2019-10-29 18:45:00	31	47.5	18.5
510	2019-10-29 19:45:00	31.5	47.5	19
511	2019-10-29 20:45:00	31	48	18.7
512	2019-10-29 21:45:00	29	53	18.4
513	2019-10-29 22:45:00	30.5	50.5	19.1
514	2019-10-29 23:45:00	30.5	51.5	19.4
515	2019-10-30 00:45:00	29.5	54.5	19.4
516	2019-10-30 01:45:00	31	51.5	19.8
517	2019-10-30 02:45:00	29	58	19.9
518	2019-10-30 03:45:00	30	57.5	20.7
519	2019-10-30 04:45:00	30	60.5	21.5
520	2019-10-30 05:45:00	29.5	63.5	21.8
521	2019-10-30 06:45:00	30	61	21.7
522	2019-10-30 07:45:00	30.5	60.5	22
523	2019-10-30 08:45:00	29.5	62.5	21.6
524	2019-10-30 09:45:00	30	61	21.7
525	2019-10-30 10:45:00	31	60.5	22.5
526	2019-10-30 11:45:00	30.5	61.5	22.3
527	2019-10-30 12:45:00	31.5	61	23.1
528	2019-10-30 13:45:00	31.5	62.5	23.5
529	2019-10-30 14:45:00	31.5	62.5	23.5
	avg	30.8	39.5
	min	26.5	27.5
	max	32.5	65
	SD	1.1694	9.97246

## Sheet: DL4-oct
EasyLog USB 4	Time	Celsius(°C)	Humidity(%rh)	Dew Point(°C)
383	2019-10-24 12:38:20	36.5	33.5	17.9
384	2019-10-24 13:38:20	36.5	33	17.6
385	2019-10-24 14:38:20	37	32.5	17.8
386	2019-10-24 15:38:20	36	33.5	17.4
387	2019-10-24 16:38:20	36.5	33	17.6
388	2019-10-24 17:38:20	37	32	17.6
389	2019-10-24 18:38:20	37	32.5	17.8
390	2019-10-24 19:38:20	37	32	17.6
391	2019-10-24 20:38:20	37.5	31.5	17.7
392	2019-10-24 21:38:20	36.5	32.5	17.4
393	2019-10-24 22:38:20	36.5	33	17.6
394	2019-10-24 23:38:20	36.5	33.5	17.9
395	2019-10-25 00:38:20	37.5	32.5	18.2
396	2019-10-25 01:38:20	37.5	33	18.5
397	2019-10-25 02:38:20	36.5	35	18.6
398	2019-10-25 03:38:20	37	35	19
399	2019-10-25 04:38:20	37	35.5	19.2
400	2019-10-25 05:38:20	36.5	36.5	19.2
401	2019-10-25 06:38:20	36.5	37.5	19.7
402	2019-10-25 07:38:20	37	37.5	20.1
403	2019-10-25 08:38:20	36.5	38.5	20.1
404	2019-10-25 09:38:20	37	39.5	20.9
405	2019-10-25 10:38:20	36.5	41.5	21.3
406	2019-10-25 11:38:20	37.5	41	22
407	2019-10-25 12:38:20	37	42	21.9
408	2019-10-25 13:38:20	36.5	43	21.9
409	2019-10-25 14:38:20	37	43.5	22.5
410	2019-10-25 15:38:20	36.5	44	22.3
411	2019-10-25 16:38:20	36.5	45.5	22.8
412	2019-10-25 17:38:20	37	45	23.1
413	2019-10-25 18:38:20	36.5	46	23
414	2019-10-25 19:38:20	36	47	22.9
415	2019-10-25 20:38:20	36	47.5	23.1
416	2019-10-25 21:38:20	37	45.5	23.3
417	2019-10-25 22:38:20	36.5	46.5	23.2
418	2019-10-25 23:38:20	36.5	46	23
419	2019-10-26 00:38:20	37.5	45	23.5
420	2019-10-26 01:38:20	36.5	47	23.4
421	2019-10-26 02:38:20	36.5	46.5	23.2
422	2019-10-26 03:38:20	37.5	43.5	23
423	2019-10-26 04:38:20	37	42	21.9
424	2019-10-26 05:38:20	37.5	40.5	21.8
425	2019-10-26 06:38:20	36.5	41	21.1
426	2019-10-26 07:38:20	36.5	40.5	20.9
427	2019-10-26 08:38:20	37	38.5	20.5
428	2019-10-26 09:38:20	37	38.5	20.5
429	2019-10-26 10:38:20	37.5	37.5	20.5
430	2019-10-26 11:38:20	36.5	38	19.9
431	2019-10-26 12:38:20	37.5	37.5	20.5
432	2019-10-26 13:38:20	36.5	37.5	19.7
433	2019-10-26 14:38:20	37.5	36.5	20.1
434	2019-10-26 15:38:20	37	36.5	19.7
435	2019-10-26 16:38:20	37	35.5	19.2
436	2019-10-26 17:38:20	37.5	35	19.4
437	2019-10-26 18:38:20	37	35	19
438	2019-10-26 19:38:20	37	35	19
439	2019-10-26 20:38:20	37	34.5	18.8
440	2019-10-26 21:38:20	37	34	18.5
441	2019-10-26 22:38:20	37	34	18.5
442	2019-10-26 23:38:20	37	33.5	18.3
443	2019-10-27 00:38:20	36.5	34.5	18.3
444	2019-10-27 01:38:20	37	34	18.5
445	2019-10-27 02:38:20	36.5	35	18.6
446	2019-10-27 03:38:20	37	34	18.5
447	2019-10-27 04:38:20	36	35	18.1
448	2019-10-27 05:38:20	36	35	18.1
449	2019-10-27 06:38:20	36	35	18.1
450	2019-10-27 07:38:20	35.5	35.5	17.9
451	2019-10-27 08:38:20	35.5	35	17.7
452	2019-10-27 09:38:20	36	33	17.2
453	2019-10-27 10:38:20	36	34.5	17.9
454	2019-10-27 11:38:20	36	34	17.7
455	2019-10-27 12:38:20	36	35	18.1
456	2019-10-27 13:38:20	36	35.5	18.3
457	2019-10-27 14:38:20	36	34.5	17.9
458	2019-10-27 15:38:20	36	35.5	18.3
459	2019-10-27 16:38:20	36	35	18.1
460	2019-10-27 17:38:20	35.5	35.5	17.9
461	2019-10-27 18:38:20	36	35.5	18.3
462	2019-10-27 19:38:20	36	36	18.6
463	2019-10-27 20:38:20	36	35	18.1
464	2019-10-27 21:38:20	36	35	18.1
465	2019-10-27 22:38:20	36	35.5	18.3
466	2019-10-27 23:38:20	35.5	35	17.7
467	2019-10-28 00:38:20	35.5	35.5	17.9
468	2019-10-28 01:38:20	36	34.5	17.9
469	2019-10-28 02:38:20	36	34	17.7
470	2019-10-28 03:38:20	35.5	35	17.7
471	2019-10-28 04:38:20	35	34.5	17
472	2019-10-28 05:38:20	35.5	34.5	17.5
473	2019-10-28 06:38:20	35.5	35	17.7
474	2019-10-28 07:38:20	36	35	18.1
475	2019-10-28 08:38:20	36	35	18.1
476	2019-10-28 09:38:20	36.5	35	18.6
477	2019-10-28 10:38:20	36.5	35.5	18.8
478	2019-10-28 11:38:20	36.5	36.5	19.2
479	2019-10-28 12:38:20	36.5	40	20.7
480	2019-10-28 13:38:20	36.5	43	21.9
481	2019-10-28 14:38:20	36.5	42	21.5
482	2019-10-28 15:38:20	36.5	42.5	21.7
483	2019-10-28 16:38:20	36	43	21.4
484	2019-10-28 17:38:20	35.5	43	21
485	2019-10-28 18:38:20	35.5	43	21
486	2019-10-28 19:38:20	36	42.5	21.2
487	2019-10-28 20:38:20	36	43	21.4
488	2019-10-28 21:38:20	36	43	21.4
489	2019-10-28 22:38:20	35.5	42.5	20.8
490	2019-10-28 23:38:20	36	42	21.1
491	2019-10-29 00:38:20	36	42	21.1
492	2019-10-29 01:38:20	35.5	42.5	20.8
493	2019-10-29 02:38:20	36	42	21.1
494	2019-10-29 03:38:20	36	42	21.1
495	2019-10-29 04:38:20	34.5	42.5	19.9
496	2019-10-29 05:38:20	35	43	20.5
497	2019-10-29 06:38:20	35	42.5	20.4
498	2019-10-29 07:38:20	35.5	42	20.6
499	2019-10-29 08:38:20	35.5	41.5	20.4
500	2019-10-29 09:38:20	35.5	42.5	20.8
501	2019-10-29 10:38:20	36.5	42	21.5
502	2019-10-29 11:38:20	36	43	21.4
503	2019-10-29 12:38:20	36.5	43	21.9
504	2019-10-29 13:38:20	37	43.5	22.5
505	2019-10-29 14:38:20	36.5	43.5	22.1
506	2019-10-29 15:38:20	36	45	22.2
507	2019-10-29 16:38:20	36.5	44.5	22.4
508	2019-10-29 17:38:20	36	45	22.2
509	2019-10-29 18:38:20	36.5	45	22.6
510	2019-10-29 19:38:20	36.5	45	22.6
511	2019-10-29 20:38:20	36.5	45	22.6
512	2019-10-29 21:38:20	36.5	45	22.6
513	2019-10-29 22:38:20	36.5	45	22.6
514	2019-10-29 23:38:20	36	46	22.5
515	2019-10-30 00:38:20	36.5	45.5	22.8
516	2019-10-30 01:38:20	36.5	45.5	22.8
517	2019-10-30 02:38:20	36.5	46.5	23.2
518	2019-10-30 03:38:20	36.5	47	23.4
519	2019-10-30 04:38:20	36	49.5	23.8
520	2019-10-30 05:38:20	36.5	49	24
521	2019-10-30 06:38:20	37	49	24.5
522	2019-10-30 07:38:20	36	50.5	24.1
523	2019-10-30 08:38:20	36	52	24.6
524	2019-10-30 09:38:20	35.5	51.5	24
525	2019-10-30 10:38:20	35.5	53.5	24.6
526	2019-10-30 11:38:20	36	52.5	24.7
527	2019-10-30 12:38:20	36	54	25.2
528	2019-10-30 13:38:20	36	54.5	25.4
1	2019-10-30 13:53:37	35.5	55.5	25.2
2	2019-10-30 14:53:37	35.5	57	25.7
3	2019-10-30 15:53:37	35.5	56.5	25.5
4	2019-10-30 16:53:37	35.5	57.5	25.8
5	2019-10-30 17:53:37	35.5	56.5	25.5
6	2019-10-30 18:53:37	35	57	25.2
7	2019-10-30 19:53:37	35.5	56.5	25.5
8	2019-10-30 20:53:37	34.5	58	25
9	2019-10-30 21:53:37	35	58	25.5
10	2019-10-30 22:53:37	35.5	56	25.4
11	2019-10-30 23:53:37	35.5	56.5	25.5
12	2019-10-31 00:53:37	35.5	56	25.4
13	2019-10-31 01:53:37	35.5	53	24.4
14	2019-10-31 02:53:37	35.5	48.5	23
15	2019-10-31 03:53:37	35	46.5	21.8
16	2019-10-31 04:53:37	34.5	43	20.1
17	2019-10-31 05:53:37	34.5	40	18.9
18	2019-10-31 06:53:37	35	38	18.6
19	2019-10-31 07:53:37	34.5	37	17.7
20	2019-10-31 08:53:37	34.5	36	17.3
21	2019-10-31 09:53:37	34.5	35	16.8
22	2019-10-31 10:53:37	34	34.5	16.1
23	2019-10-31 11:53:37	34.5	33.5	16.1
24	2019-10-31 12:53:37	34.5	34	16.4
25	2019-10-31 13:53:37	34.5	34	16.4
26	2019-10-31 14:53:37	34.5	35.5	17
27	2019-10-31 15:53:37	34.5	34	16.4
28	2019-10-31 16:53:37	35	32	15.8
29	2019-10-31 17:53:37	35	32	15.8
30	2019-10-31 18:53:37	35	31	15.3
31	2019-10-31 19:53:37	35	31	15.3
32	2019-10-31 20:53:37	35	30.5	15.1
33	2019-10-31 21:53:37	35	30	14.8
34	2019-10-31 22:53:37	35	30	14.8
35	2019-10-31 23:53:37	34.5	29.5	14.1
36	2019-11-01 00:53:37	35	29	14.3
37	2019-11-01 01:53:37	34.5	28.5	13.6
38	2019-11-01 02:53:37	34.5	28.5	13.6
39	2019-11-01 03:53:37	34.5	28	13.3
40	2019-11-01 04:53:37	34	28	12.9
41	2019-11-01 05:53:37	34	27.5	12.6
42	2019-11-01 06:53:37	34	27	12.4
43	2019-11-01 07:53:37	34	26.5	12.1
44	2019-11-01 08:53:37	34	26.5	12.1
45	2019-11-01 09:53:37	34.5	27	12.8
46	2019-11-01 10:53:37	34.5	27	12.8
47	2019-11-01 11:53:37	35	27	13.2
48	2019-11-01 12:53:37	35	26.5	12.9
49	2019-11-01 13:53:37	35.5	27	13.6
50	2019-11-01 14:53:37	35.5	27	13.6
51	2019-11-01 15:53:37	35.5	26	13.1
52	2019-11-01 16:53:37	34.5	26	12.2
53	2019-11-01 17:53:37	35	27	13.2
54	2019-11-01 18:53:37	35	27.5	13.5
55	2019-11-01 19:53:37	35	28	13.8
56	2019-11-01 20:53:37	35	28.5	14
57	2019-11-01 21:53:37	35	29	14.3
58	2019-11-01 22:53:37	35	29	14.3
59	2019-11-01 23:53:37	35	28.5	14
60	2019-11-02 00:53:37	35	28.5	14
61	2019-11-02 01:53:37	35.5	28	14.2
62	2019-11-02 02:53:37	35.5	27.5	13.9
63	2019-11-02 03:53:37	35	27.5	13.5
64	2019-11-02 04:53:37	34.5	26	12.2
65	2019-11-02 05:53:37	35	26.5	12.9
66	2019-11-02 06:53:37	35	25.5	12.3
67	2019-11-02 07:53:37	35	25	12
68	2019-11-02 08:53:37	34	25	11.2
69	2019-11-02 09:53:37	35	25.5	12.3
70	2019-11-02 10:53:37	35	25	12
71	2019-11-02 11:53:37	36	25.5	13.2
72	2019-11-02 12:53:37	36.5	26	13.9
73	2019-11-02 13:53:37	36	27	14.1
74	2019-11-02 14:53:37	36.5	26.5	14.2
75	2019-11-02 15:53:37	36.5	26.5	14.2
76	2019-11-02 16:53:37	36.5	27	14.5
77	2019-11-02 17:53:37	36	27.5	14.3
78	2019-11-02 18:53:37	36.5	27.5	14.8
79	2019-11-02 19:53:37	36	27.5	14.3
80	2019-11-02 20:53:37	36	28	14.6
81	2019-11-02 21:53:37	36	27	14.1
82	2019-11-02 22:53:37	35.5	27	13.6
83	2019-11-02 23:53:37	35	26.5	12.9
84	2019-11-03 00:53:37	35.5	26.5	13.3
85	2019-11-03 01:53:37	36	25.5	13.2
86	2019-11-03 02:53:37	35.5	25.5	12.8
87	2019-11-03 03:53:37	35	25.5	12.3
88	2019-11-03 04:53:37	35.5	25	12.5
89	2019-11-03 05:53:37	35.5	23.5	11.5
90	2019-11-03 06:53:37	35	23	10.8
91	2019-11-03 07:53:37	34.5	23.5	10.7
92	2019-11-03 08:53:37	35.5	24	11.8
93	2019-11-03 09:53:37	36	25	12.9
94	2019-11-03 10:53:37	36	25.5	13.2
95	2019-11-03 11:53:37	37	25.5	14
96	2019-11-03 12:53:37	36	26	13.5
97	2019-11-03 13:53:37	36.5	26.5	14.2
98	2019-11-03 14:53:37	36.5	27	14.5
99	2019-11-03 15:53:37	36	27.5	14.3
100	2019-11-03 16:53:37	36.5	27	14.5
101	2019-11-03 17:53:37	36.5	27	14.5
102	2019-11-03 18:53:37	35.5	28	14.2
103	2019-11-03 19:53:37	36	27.5	14.3
104	2019-11-03 20:53:37	36	28	14.6
105	2019-11-03 21:53:37	36	27.5	14.3
106	2019-11-03 22:53:37	36	28	14.6
107	2019-11-03 23:53:37	36	27.5	14.3
108	2019-11-04 00:53:37	35.5	28	14.2
109	2019-11-04 01:53:37	36	27	14.1
110	2019-11-04 02:53:37	35.5	27.5	13.9
111	2019-11-04 03:53:37	35.5	27	13.6
112	2019-11-04 04:53:37	35.5	27.5	13.9
113	2019-11-04 05:53:37	35.5	27	13.6
114	2019-11-04 06:53:37	34.5	27.5	13.1
115	2019-11-04 07:53:37	34.5	28	13.3
116	2019-11-04 08:53:37	35.5	27	13.6
117	2019-11-04 09:53:37	35.5	27	13.6
118	2019-11-04 10:53:37	36	26	13.5
119	2019-11-04 11:53:37	35.5	28	14.2
120	2019-11-04 12:53:37	35.5	28.5	14.5
121	2019-11-04 13:53:37	36	29.5	15.4
122	2019-11-04 14:53:37	36	33	17.2
123	2019-11-04 15:53:37	37	30	16.5
124	2019-11-04 16:53:37	37.5	29.5	16.7
125	2019-11-04 17:53:37	36.5	31	16.6
126	2019-11-04 18:53:37	36.5	32	17.1
127	2019-11-04 19:53:37	36.5	31.5	16.9
128	2019-11-04 20:53:37	37.5	30.5	17.2
129	2019-11-04 21:53:37	36.5	30	16.1
130	2019-11-04 22:53:37	36.5	30.5	16.4
131	2019-11-04 23:53:37	37	28.5	15.7
132	2019-11-05 00:53:37	36.5	29.5	15.9
133	2019-11-05 01:53:37	37.5	29	16.4
134	2019-11-05 02:53:37	37	30	16.5
135	2019-11-05 03:53:37	37	30.5	16.8
136	2019-11-05 04:53:37	37.5	30	17
137	2019-11-05 05:53:37	36.5	31	16.6
138	2019-11-05 06:53:37	35.5	31	15.8
139	2019-11-05 07:53:37	36	30.5	15.9
140	2019-11-05 08:53:37	36	31.5	16.5
141	2019-11-05 09:53:37	35.5	32.5	16.5
142	2019-11-05 10:53:37	37	33	18.1
143	2019-11-05 11:53:37	36.5	34.5	18.3
144	2019-11-05 12:53:37	36.5	35.5	18.8
145	2019-11-05 13:53:37	36.5	37	19.4
146	2019-11-05 14:53:37	36.5	38	19.9
147	2019-11-05 15:53:37	36	39.5	20.1
148	2019-11-05 16:53:37	36	40	20.3
149	2019-11-05 17:53:37	35.5	41.5	20.4
150	2019-11-05 18:53:37	36	40	20.3
151	2019-11-05 19:53:37	36	39.5	20.1
152	2019-11-05 20:53:37	36	39.5	20.1
153	2019-11-05 21:53:37	36.5	39	20.3
154	2019-11-05 22:53:37	37.5	37.5	20.5
155	2019-11-05 23:53:37	36	39	19.9
156	2019-11-06 00:53:37	36.5	38	19.9
157	2019-11-06 01:53:37	36	37.5	19.2
158	2019-11-06 02:53:37	36.5	37.5	19.7
159	2019-11-06 03:53:37	37	35.5	19.2
160	2019-11-06 04:53:37	36.5	35	18.6
161	2019-11-06 05:53:37	37	33.5	18.3
162	2019-11-06 06:53:37	36.5	33.5	17.9
163	2019-11-06 07:53:37	37.5	32	18
164	2019-11-06 08:53:37	36.5	33	17.6
165	2019-11-06 09:53:37	36	34	17.7
166	2019-11-06 10:53:37	36.5	36	19
167	2019-11-06 11:53:37	36	37.5	19.2
168	2019-11-06 12:53:37	35.5	39	19.4
169	2019-11-06 13:53:37	36.5	39	20.3
170	2019-11-06 14:53:37	36	41	20.7
171	2019-11-06 15:53:37	36.5	41	21.1
172	2019-11-06 16:53:37	36	42	21.1
173	2019-11-06 17:53:37	36	42	21.1
174	2019-11-06 18:53:37	36	42	21.1
175	2019-11-06 19:53:37	36	42	21.1
176	2019-11-06 20:53:37	36	42	21.1
177	2019-11-06 21:53:37	36	42	21.1
178	2019-11-06 22:53:37	36	42.5	21.2
179	2019-11-06 23:53:37	36.5	41.5	21.3
180	2019-11-07 00:53:37	36	42.5	21.2
181	2019-11-07 01:53:37	36.5	43	21.9
182	2019-11-07 02:53:37	36.5	43	21.9
183	2019-11-07 03:53:37	36	44	21.8
184	2019-11-07 04:53:37	36	45	22.2
185	2019-11-07 05:53:37	36	44.5	22
186	2019-11-07 06:53:37	36.5	44.5	22.4
187	2019-11-07 07:53:37	36.5	44.5	22.4
188	2019-11-07 08:53:37	36	46	22.5
189	2019-11-07 09:53:37	36.5	45.5	22.8
190	2019-11-07 10:53:37	36	48	23.2
191	2019-11-07 11:53:37	36.5	48	23.7
	avg	36	36.3
	min	34	23
	max	37.5	58
	SD	0.810245	8.10315

## Sheet: DL5-oct
Time	Celsius(°C)	Humidity(%rh)			temp	RH
2019-10-30 14:44:56	34	58		min	28	32
2019-10-30 15:44:56	34.5	59		max	34.5	59.5
2019-10-30 16:44:56	34.5	59.5		avg	33.3	40.9
2019-10-30 17:44:56	34.5	59.5		SD	1.37505	6.22054
2019-10-30 18:44:56	34.5	59
2019-10-30 19:44:56	34.5	58.5
2019-10-30 20:44:56	34	58
2019-10-30 21:44:56	34	58.5
2019-10-30 22:44:56	34	58
2019-10-30 23:44:56	34	58
2019-10-31 00:44:56	34.5	57.5
2019-10-31 01:44:56	34	53
2019-10-31 02:44:56	34	48.5
2019-10-31 03:44:56	33.5	45.5
2019-10-31 04:44:56	33	43
2019-10-31 05:44:56	32.5	41.5
2019-10-31 06:44:56	32	40
2019-10-31 07:44:56	32	39
2019-10-31 08:44:56	31.5	38.5
2019-10-31 09:44:56	31	38
2019-10-31 10:44:56	31	37.5
2019-10-31 11:44:56	30.5	37.5
2019-10-31 12:44:56	30.5	37.5
2019-10-31 13:44:56	30.5	37.5
2019-10-31 14:44:56	30	38
2019-10-31 15:44:56	31	37.5
2019-10-31 16:44:56	31	37
2019-10-31 17:44:56	31	36
2019-10-31 18:44:56	31	36
2019-10-31 19:44:56	31	35.5
2019-10-31 20:44:56	31	35
2019-10-31 21:44:56	30.5	35
2019-10-31 22:44:56	30.5	34.5
2019-10-31 23:44:56	30	34
2019-11-01 00:44:56	30	33.5
2019-11-01 01:44:56	30	33.5
2019-11-01 02:44:56	29.5	33
2019-11-01 03:44:56	29.5	32.5
2019-11-01 04:44:56	29.5	32.5
2019-11-01 05:44:56	29	32.5
2019-11-01 06:44:56	29	32
2019-11-01 07:44:56	29	32
2019-11-01 08:44:56	29	32
2019-11-01 09:44:56	28.5	34.5
2019-11-01 10:44:56	28	39
2019-11-01 11:44:56	29.5	38
2019-11-01 12:44:56	30	40.5
2019-11-01 13:44:56	31	39.5
2019-11-01 14:44:56	31.5	39
2019-11-01 15:44:56	32	38.5
2019-11-01 16:44:56	32.5	38
2019-11-01 17:44:56	33	38
2019-11-01 18:44:56	33	38
2019-11-01 19:44:56	33	38
2019-11-01 20:44:56	33	38
2019-11-01 21:44:56	32.5	38.5
2019-11-01 22:44:56	32.5	38
2019-11-01 23:44:56	32	38
2019-11-02 00:44:56	32	38
2019-11-02 01:44:56	32	38
2019-11-02 02:44:56	31.5	38
2019-11-02 03:44:56	31.5	37.5
2019-11-02 04:44:56	31.5	37.5
2019-11-02 05:44:56	31	37.5
2019-11-02 06:44:56	30.5	39.5
2019-11-02 07:44:56	30.5	38.5
2019-11-02 08:44:56	30.5	38
2019-11-02 09:44:56	30	39.5
2019-11-02 10:44:56	30.5	38.5
2019-11-02 11:44:56	31	38
2019-11-02 12:44:56	32	38
2019-11-02 13:44:56	32.5	38
2019-11-02 14:44:56	33	37.5
2019-11-02 15:44:56	33	37.5
2019-11-02 16:44:56	33.5	37.5
2019-11-02 17:44:56	33.5	37.5
2019-11-02 18:44:56	33.5	37.5
2019-11-02 19:44:56	33.5	37.5
2019-11-02 20:44:56	33.5	37.5
2019-11-02 21:44:56	33	37.5
2019-11-02 22:44:56	33	37
2019-11-02 23:44:56	33	36.5
2019-11-03 00:44:56	32.5	36.5
2019-11-03 01:44:56	32.5	36.5
2019-11-03 02:44:56	32	36
2019-11-03 03:44:56	32	36
2019-11-03 04:44:56	31.5	36
2019-11-03 05:44:56	31.5	35.5
2019-11-03 06:44:56	31	35.5
2019-11-03 07:44:56	31	35.5
2019-11-03 08:44:56	31	35.5
2019-11-03 09:44:56	31	35.5
2019-11-03 10:44:56	31.5	35.5
2019-11-03 11:44:56	32	35.5
2019-11-03 12:44:56	32.5	35.5
2019-11-03 13:44:56	33.5	35.5
2019-11-03 14:44:56	34	35
2019-11-03 15:44:56	34.5	35
2019-11-03 16:44:56	34.5	35.5
2019-11-03 17:44:56	34.5	36.5
2019-11-03 18:44:56	34	37
2019-11-03 19:44:56	34.5	36
2019-11-03 20:44:56	34.5	36
2019-11-03 21:44:56	34	35.5
2019-11-03 22:44:56	34	36
2019-11-03 23:44:56	33.5	35.5
2019-11-04 00:44:56	33.5	35.5
2019-11-04 01:44:56	33	35.5
2019-11-04 02:44:56	33	35.5
2019-11-04 03:44:56	33	35.5
2019-11-04 04:44:56	32.5	35.5
2019-11-04 05:44:56	32.5	35.5
2019-11-04 06:44:56	32	35.5
2019-11-04 07:44:56	32	35
2019-11-04 08:44:56	31.5	35.5
2019-11-04 09:44:56	32	36
2019-11-04 10:44:56	32.5	36.5
2019-11-04 11:44:56	32.5	37
2019-11-04 12:44:56	33	36
2019-11-04 13:44:56	34	36
2019-11-04 14:44:56	34	36.5
2019-11-04 15:44:56	34.5	36
2019-11-04 16:44:56	34	37.5
2019-11-04 17:44:56	34	37
2019-11-04 18:44:56	34	38
2019-11-04 19:44:56	34	37
2019-11-04 20:44:56	34	37
2019-11-04 21:44:56	34.5	36
2019-11-04 22:44:56	34	35.5
2019-11-04 23:44:56	34	34.5
2019-11-05 00:44:56	34	34
2019-11-05 01:44:56	33.5	34
2019-11-05 02:44:56	33.5	34.5
2019-11-05 03:44:56	33.5	35
2019-11-05 04:44:56	33.5	35.5
2019-11-05 05:44:56	33.5	36
2019-11-05 06:44:56	33.5	36
2019-11-05 07:44:56	33.5	36.5
2019-11-05 08:44:56	33.5	36.5
2019-11-05 09:44:56	33.5	36.5
2019-11-05 10:44:56	34	37
2019-11-05 11:44:56	34	38
2019-11-05 12:44:56	34.5	38.5
2019-11-05 13:44:56	34	40.5
2019-11-05 14:44:56	34.5	42.5
2019-11-05 15:44:56	34.5	43.5
2019-11-05 16:44:56	34.5	44
2019-11-05 17:44:56	34.5	45
2019-11-05 18:44:56	34.5	44
2019-11-05 19:44:56	34.5	43.5
2019-11-05 20:44:56	34.5	43
2019-11-05 21:44:56	34.5	43
2019-11-05 22:44:56	34.5	41.5
2019-11-05 23:44:56	34.5	41.5
2019-11-06 00:44:56	34.5	40.5
2019-11-06 01:44:56	34.5	40
2019-11-06 02:44:56	34.5	39.5
2019-11-06 03:44:56	34.5	39
2019-11-06 04:44:56	34	38.5
2019-11-06 05:44:56	34	38
2019-11-06 06:44:56	34	37.5
2019-11-06 07:44:56	33	37.5
2019-11-06 08:44:56	33	36.5
2019-11-06 09:44:56	33	36
2019-11-06 10:44:56	33	36.5
2019-11-06 11:44:56	33.5	36.5
2019-11-06 12:44:56	34	37.5
2019-11-06 13:44:56	34	39
2019-11-06 14:44:56	34	40
2019-11-06 15:44:56	34	41.5
2019-11-06 16:44:56	34.5	41.5
2019-11-06 17:44:56	34.5	42
2019-11-06 18:44:56	34.5	43
2019-11-06 19:44:56	34.5	44
2019-11-06 20:44:56	34.5	44.5
2019-11-06 21:44:56	34.5	44.5
2019-11-06 22:44:56	34.5	44.5
2019-11-06 23:44:56	34.5	45
2019-11-07 00:44:56	34.5	45.5
2019-11-07 01:44:56	34.5	46
2019-11-07 02:44:56	34	47
2019-11-07 03:44:56	34.5	47
2019-11-07 04:44:56	34.5	47
2019-11-07 05:44:56	34	47.5
2019-11-07 06:44:56	34.5	47
2019-11-07 07:44:56	34.5	47.5
2019-11-07 08:44:56	34.5	48
2019-11-07 09:44:56	34.5	49
2019-11-07 10:44:56	34.5	49.5
2019-11-07 11:44:56	34.5	50.5
2019-10-24 12:42:15	34	36.5
2019-10-24 13:42:15	34.5	36.5
2019-10-24 14:42:15	34	37
2019-10-24 15:42:15	34	37
2019-10-24 16:42:15	34	36.5
2019-10-24 17:42:15	34.5	36
2019-10-24 18:42:15	34.5	36
2019-10-24 19:42:15	34	36
2019-10-24 20:42:15	34	35.5
2019-10-24 21:42:15	34.5	36
2019-10-24 22:42:15	34	36.5
2019-10-24 23:42:15	34.5	36.5
2019-10-25 00:42:15	34.5	37
2019-10-25 01:42:15	34.5	37.5
2019-10-25 02:42:15	34.5	38
2019-10-25 03:42:15	34.5	38.5
2019-10-25 04:42:15	34.5	39.5
2019-10-25 05:42:15	34.5	40
2019-10-25 06:42:15	34.5	41
2019-10-25 07:42:15	34.5	41.5
2019-10-25 08:42:15	34.5	43
2019-10-25 09:42:15	34	44.5
2019-10-25 10:42:15	34.5	45
2019-10-25 11:42:15	34	46.5
2019-10-25 12:42:15	34	47.5
2019-10-25 13:42:15	34	48
2019-10-25 14:42:15	34	49
2019-10-25 15:42:15	34.5	49.5
2019-10-25 16:42:15	34.5	50.5
2019-10-25 17:42:15	34.5	50.5
2019-10-25 18:42:15	34.5	51
2019-10-25 19:42:15	34	51.5
2019-10-25 20:42:15	34	51.5
2019-10-25 21:42:15	34	51.5
2019-10-25 22:42:15	34	52
2019-10-25 23:42:15	34	52
2019-10-26 00:42:15	34.5	52
2019-10-26 01:42:15	34.5	52
2019-10-26 02:42:15	34.5	52
2019-10-26 03:42:15	34	50
2019-10-26 04:42:15	34	45.5
2019-10-26 05:42:15	34	44
2019-10-26 06:42:15	34	43
2019-10-26 07:42:15	33.5	43
2019-10-26 08:42:15	33.5	42
2019-10-26 09:42:15	33.5	41.5
2019-10-26 10:42:15	33.5	41
2019-10-26 11:42:15	33.5	41
2019-10-26 12:42:15	33.5	40
2019-10-26 13:42:15	33.5	39.5
2019-10-26 14:42:15	33.5	39
2019-10-26 15:42:15	33.5	39
2019-10-26 16:42:15	33.5	38.5
2019-10-26 17:42:15	34	38
2019-10-26 18:42:15	34	38
2019-10-26 19:42:15	33.5	37.5
2019-10-26 20:42:15	33.5	37
2019-10-26 21:42:15	33.5	37
2019-10-26 22:42:15	33.5	37.5
2019-10-26 23:42:15	33.5	37
2019-10-27 00:42:15	33.5	37
2019-10-27 01:42:15	33.5	37
2019-10-27 02:42:15	33.5	37
2019-10-27 03:42:15	33.5	37
2019-10-27 04:42:15	33.5	37.5
2019-10-27 05:42:15	33.5	37.5
2019-10-27 06:42:15	33.5	37.5
2019-10-27 07:42:15	33.5	37
2019-10-27 08:42:15	33.5	36.5
2019-10-27 09:42:15	33.5	36
2019-10-27 10:42:15	34	36
2019-10-27 11:42:15	34	36
2019-10-27 12:42:15	34	36.5
2019-10-27 13:42:15	34	37
2019-10-27 14:42:15	34	36.5
2019-10-27 15:42:15	34	37
2019-10-27 16:42:15	34	37
2019-10-27 17:42:15	34	36.5
2019-10-27 18:42:15	34	37
2019-10-27 19:42:15	34	36.5
2019-10-27 20:42:15	34.5	36
2019-10-27 21:42:15	34.5	36.5
2019-10-27 22:42:15	34	36.5
2019-10-27 23:42:15	34	36.5
2019-10-28 00:42:15	34	36
2019-10-28 01:42:15	34	36
2019-10-28 02:42:15	34	36
2019-10-28 03:42:15	33.5	36
2019-10-28 04:42:15	33.5	36
2019-10-28 05:42:15	33.5	35.5
2019-10-28 06:42:15	33.5	35.5
2019-10-28 07:42:15	32.5	37.5
2019-10-28 08:42:15	32.5	38.5
2019-10-28 09:42:15	33	39
2019-10-28 10:42:15	33	40
2019-10-28 11:42:15	33.5	40
2019-10-28 12:42:15	34.5	40
2019-10-28 13:42:15	34	41.5
2019-10-28 14:42:15	34.5	41.5
2019-10-28 15:42:15	34.5	42.5
2019-10-28 16:42:15	34.5	43
2019-10-28 17:42:15	34.5	43.5
2019-10-28 18:42:15	34.5	44
2019-10-28 19:42:15	34.5	44
2019-10-28 20:42:15	34.5	43.5
2019-10-28 21:42:15	34.5	43.5
2019-10-28 22:42:15	34.5	43
2019-10-28 23:42:15	34.5	42.5
2019-10-29 00:42:15	34.5	42
2019-10-29 01:42:15	34.5	42
2019-10-29 02:42:15	34.5	42
2019-10-29 03:42:15	34.5	42
2019-10-29 04:42:15	34	42.5
2019-10-29 05:42:15	34	42.5
2019-10-29 06:42:15	33.5	45
2019-10-29 07:42:15	33.5	44
2019-10-29 08:42:15	33.5	43.5
2019-10-29 09:42:15	33.5	44
2019-10-29 10:42:15	33.5	47.5
2019-10-29 11:42:15	33.5	47
2019-10-29 12:42:15	33.5	46.5
2019-10-29 13:42:15	34	46.5
2019-10-29 14:42:15	33.5	47
2019-10-29 15:42:15	34	47
2019-10-29 16:42:15	34	47
2019-10-29 17:42:15	34	47
2019-10-29 18:42:15	34	47
2019-10-29 19:42:15	34	47.5
2019-10-29 20:42:15	34	47.5
2019-10-29 21:42:15	33.5	47.5
2019-10-29 22:42:15	34	48
2019-10-29 23:42:15	34	48.5
2019-10-30 00:42:15	33.5	49
2019-10-30 01:42:15	34	49.5
2019-10-30 02:42:15	34	50
2019-10-30 03:42:15	34	50.5
2019-10-30 04:42:15	34	52
2019-10-30 05:42:15	34	53
2019-10-30 06:42:15	34	53.5
2019-10-30 07:42:15	34	54
2019-10-30 08:42:15	34	54
2019-10-30 09:42:15	34	54.5
2019-10-30 10:42:15	34	55
2019-10-30 11:42:15	34.5	56
2019-10-30 12:42:15	34	57.5
2019-10-30 13:42:15	34.5	57.5

## Sheet: DL6-oct
EasyLog USB 6	Time	Celsius(°C)	Humidity(%rh)	Dew Point(°C)
383	2019-10-24 12:55:43	32.5	32	13.7
384	2019-10-24 13:55:43	32.5	32.5	13.9
385	2019-10-24 14:55:43	32.5	33.5	14.4
386	2019-10-24 15:55:43	32.5	34	14.6
387	2019-10-24 16:55:43	32.5	34	14.6
388	2019-10-24 17:55:43	32.5	33	14.1
389	2019-10-24 18:55:43	32.5	33	14.1
390	2019-10-24 19:55:43	32.5	33.5	14.4
391	2019-10-24 20:55:43	32.5	33.5	14.4
392	2019-10-24 21:55:43	32	34	14.2
393	2019-10-24 22:55:43	32.5	35	15.1
394	2019-10-24 23:55:43	32	35.5	14.8
395	2019-10-25 00:55:43	32	35.5	14.8
396	2019-10-25 01:55:43	32.5	36	15.5
397	2019-10-25 02:55:43	32	37.5	15.7
398	2019-10-25 03:55:43	32	38	15.9
399	2019-10-25 04:55:43	32	39	16.3
400	2019-10-25 05:55:43	32.5	39.5	17
401	2019-10-25 06:55:43	32.5	40.5	17.3
402	2019-10-25 07:55:43	32.5	41	17.5
403	2019-10-25 08:55:43	32.5	42	17.9
404	2019-10-25 09:55:43	32.5	43.5	18.5
405	2019-10-25 10:55:43	32.5	45	19
406	2019-10-25 11:55:43	32	46	18.9
407	2019-10-25 12:55:43	32	46.5	19.1
408	2019-10-25 13:55:43	32.5	47	19.7
409	2019-10-25 14:55:43	32.5	47.5	19.9
410	2019-10-25 15:55:43	32	49	19.9
411	2019-10-25 16:55:43	32.5	49	20.4
412	2019-10-25 17:55:43	32.5	49.5	20.6
413	2019-10-25 18:55:43	32.5	50	20.7
414	2019-10-25 19:55:43	32.5	50.5	20.9
415	2019-10-25 20:55:43	32.5	50.5	20.9
416	2019-10-25 21:55:43	32.5	51	21
417	2019-10-25 22:55:43	32.5	51	21
418	2019-10-25 23:55:43	32	52	20.9
419	2019-10-26 00:55:43	32.5	51	21
420	2019-10-26 01:55:43	32	52	20.9
421	2019-10-26 02:55:43	32.5	51.5	21.2
422	2019-10-26 03:55:43	32	47.5	19.4
423	2019-10-26 04:55:43	32	42.5	17.7
424	2019-10-26 05:55:43	32	42	17.5
425	2019-10-26 06:55:43	32	42	17.5
426	2019-10-26 07:55:43	32.5	41.5	17.7
427	2019-10-26 08:55:43	32	41	17.1
428	2019-10-26 09:55:43	32	40	16.7
429	2019-10-26 10:55:43	32.5	39.5	17
430	2019-10-26 11:55:43	32	40	16.7
431	2019-10-26 12:55:43	32	39	16.3
432	2019-10-26 13:55:43	32.5	38	16.3
433	2019-10-26 14:55:43	32	38	15.9
434	2019-10-26 15:55:43	32	38	15.9
435	2019-10-26 16:55:43	32.5	37	15.9
436	2019-10-26 17:55:43	32.5	37	15.9
437	2019-10-26 18:55:43	32	37	15.5
438	2019-10-26 19:55:43	32	36.5	15.3
439	2019-10-26 20:55:43	32	36	15.1
440	2019-10-26 21:55:43	32.5	35	15.1
441	2019-10-26 22:55:43	32	34.5	14.4
442	2019-10-26 23:55:43	32.5	33.5	14.4
443	2019-10-27 00:55:43	32.5	33.5	14.4
444	2019-10-27 01:55:43	32.5	33	14.1
445	2019-10-27 02:55:43	32.5	34	14.6
446	2019-10-27 03:55:43	32.5	34	14.6
447	2019-10-27 04:55:43	32.5	34.5	14.8
448	2019-10-27 05:55:43	32.5	34.5	14.8
449	2019-10-27 06:55:43	32	34	14.2
450	2019-10-27 07:55:43	32	35.5	14.8
451	2019-10-27 08:55:43	32.5	35.5	15.3
452	2019-10-27 09:55:43	32	35.5	14.8
453	2019-10-27 10:55:43	32	36	15.1
454	2019-10-27 11:55:43	32	36	15.1
455	2019-10-27 12:55:43	32	36	15.1
456	2019-10-27 13:55:43	32.5	36.5	15.7
457	2019-10-27 14:55:43	32.5	37	15.9
458	2019-10-27 15:55:43	32.5	37	15.9
459	2019-10-27 16:55:43	32.5	37	15.9
460	2019-10-27 17:55:43	32.5	38	16.3
461	2019-10-27 18:55:43	32	38	15.9
462	2019-10-27 19:55:43	32.5	37.5	16.1
463	2019-10-27 20:55:43	32.5	37.5	16.1
464	2019-10-27 21:55:43	32.5	38	16.3
465	2019-10-27 22:55:43	32	38	15.9
466	2019-10-27 23:55:43	32	38	15.9
467	2019-10-28 00:55:43	32	38	15.9
468	2019-10-28 01:55:43	32	37.5	15.7
469	2019-10-28 02:55:43	32	37.5	15.7
470	2019-10-28 03:55:43	32	37.5	15.7
471	2019-10-28 04:55:43	32.5	36.5	15.7
472	2019-10-28 05:55:43	32	36	15.1
473	2019-10-28 06:55:43	32	35.5	14.8
474	2019-10-28 07:55:43	32	35.5	14.8
475	2019-10-28 08:55:43	32.5	35.5	15.3
476	2019-10-28 09:55:43	32	37	15.5
477	2019-10-28 10:55:43	32	37.5	15.7
478	2019-10-28 11:55:43	32	38	15.9
479	2019-10-28 12:55:43	32.5	38	16.3
480	2019-10-28 13:55:43	32.5	38.5	16.5
481	2019-10-28 14:55:43	32	39.5	16.5
482	2019-10-28 15:55:43	33	40	17.6
483	2019-10-28 16:55:43	32.5	41	17.5
484	2019-10-28 17:55:43	32	41.5	17.3
485	2019-10-28 18:55:43	32.5	42	17.9
486	2019-10-28 19:55:43	32.5	43	18.3
487	2019-10-28 20:55:43	32	43	17.8
488	2019-10-28 21:55:43	32.5	43	18.3
489	2019-10-28 22:55:43	32	43	17.8
490	2019-10-28 23:55:43	32.5	42.5	18.1
491	2019-10-29 00:55:43	32.5	42	17.9
492	2019-10-29 01:55:43	32.5	42	17.9
493	2019-10-29 02:55:43	32.5	42	17.9
494	2019-10-29 03:55:43	32	43	17.8
495	2019-10-29 04:55:43	32	42.5	17.7
496	2019-10-29 05:55:43	31.5	41.5	16.8
497	2019-10-29 06:55:43	32	41.5	17.3
498	2019-10-29 07:55:43	32	41.5	17.3
499	2019-10-29 08:55:43	32.5	40.5	17.3
500	2019-10-29 09:55:43	32	42	17.5
501	2019-10-29 10:55:43	32	42	17.5
502	2019-10-29 11:55:43	32.5	42.5	18.1
503	2019-10-29 12:55:43	32.5	43.5	18.5
504	2019-10-29 13:55:43	32.5	44.5	18.8
505	2019-10-29 14:55:43	32.5	44.5	18.8
506	2019-10-29 15:55:43	32.5	45	19
507	2019-10-29 16:55:43	32	45	18.6
508	2019-10-29 17:55:43	32.5	45	19
509	2019-10-29 18:55:43	32.5	45	19
510	2019-10-29 19:55:43	32.5	45.5	19.2
511	2019-10-29 20:55:43	32.5	46	19.4
512	2019-10-29 21:55:43	32.5	46.5	19.6
513	2019-10-29 22:55:43	32.5	47	19.7
514	2019-10-29 23:55:43	32.5	47	19.7
515	2019-10-30 00:55:43	32.5	48	20.1
516	2019-10-30 01:55:43	32.5	48.5	20.2
517	2019-10-30 02:55:43	32.5	49.5	20.6
518	2019-10-30 03:55:43	32	51.5	20.7
519	2019-10-30 04:55:43	32	54	21.5
520	2019-10-30 05:55:43	32.5	53.5	21.8
521	2019-10-30 06:55:43	32	54.5	21.7
522	2019-10-30 07:55:43	32	54.5	21.7
523	2019-10-30 08:55:43	32	54	21.5
524	2019-10-30 09:55:43	32	54	21.5
525	2019-10-30 10:55:43	32	54.5	21.7
526	2019-10-30 11:55:43	32.5	55	22.3
527	2019-10-30 12:55:43	32.5	56.5	22.7
528	2019-10-30 13:55:43	32	58	22.7
529	2019-10-30 14:55:43	32.5	58	23.2
530	2019-10-30 15:55:43	33	57.5	23.5
1	2019-10-30 16:05:26	33	58.5	23.8
2	2019-10-30 17:05:26	32.5	59	23.4
3	2019-10-30 18:05:26	33	57.5	23.5
4	2019-10-30 19:05:26	32	59	23
5	2019-10-30 20:05:26	32	58.5	22.8
6	2019-10-30 21:05:26	31.5	62.5	23.5
7	2019-10-30 22:05:26	32.5	60	23.7
8	2019-10-30 23:05:26	32.5	58.5	23.3
9	2019-10-31 00:05:26	32	59	23
10	2019-10-31 01:05:26	32.5	54.5	22.1
11	2019-10-31 02:05:26	32	45	18.6
12	2019-10-31 03:05:26	31.5	42	17
13	2019-10-31 04:05:26	30	40	14.9
14	2019-10-31 05:05:26	29.5	38.5	13.9
15	2019-10-31 06:05:26	30	37	13.7
16	2019-10-31 07:05:26	29	35.5	12.2
17	2019-10-31 08:05:26	28	35	11.1
18	2019-10-31 09:05:26	29.5	35	12.4
19	2019-10-31 10:05:26	30.5	34	12.9
20	2019-10-31 11:05:26	30.5	32.5	12.2
21	2019-10-31 12:05:26	30.5	32	11.9
22	2019-10-31 13:05:26	31	30	11.4
23	2019-10-31 14:05:26	31.5	28.5	11.1
24	2019-10-31 15:05:26	30.5	26.5	9.1
25	2019-10-31 16:05:26	31.5	27	10.2
26	2019-10-31 17:05:26	31	24	8.1
27	2019-10-31 18:05:26	31.5	26	9.7
28	2019-10-31 19:05:26	31.5	25.5	9.4
29	2019-10-31 20:05:26	31.5	26	9.7
30	2019-10-31 21:05:26	31.5	25.5	9.4
31	2019-10-31 22:05:26	31	26	9.3
32	2019-10-31 23:05:26	31	25.5	9
33	2019-11-01 00:05:26	31	25.5	9
34	2019-11-01 01:05:26	31	25	8.7
35	2019-11-01 02:05:26	30.5	24.5	8
36	2019-11-01 03:05:26	30.5	24.5	8
37	2019-11-01 04:05:26	30	24	7.2
38	2019-11-01 05:05:26	30	24	7.2
39	2019-11-01 06:05:26	30.5	25	8.3
40	2019-11-01 07:05:26	31	25	8.7
41	2019-11-01 08:05:26	31.5	25	9.1
42	2019-11-01 09:05:26	30.5	24	7.7
43	2019-11-01 10:05:26	31.5	24	8.5
44	2019-11-01 11:05:26	31.5	23	7.9
45	2019-11-01 12:05:26	32	22	7.6
46	2019-11-01 13:05:26	32	21.5	7.3
47	2019-11-01 14:05:26	32.5	23.5	9
48	2019-11-01 15:05:26	32.5	24	9.3
49	2019-11-01 16:05:26	32.5	24	9.3
50	2019-11-01 17:05:26	32.5	24.5	9.6
51	2019-11-01 18:05:26	32.5	25.5	10.2
52	2019-11-01 19:05:26	32	26.5	10.4
53	2019-11-01 20:05:26	32.5	27	11.1
54	2019-11-01 21:05:26	32.5	28	11.6
55	2019-11-01 22:05:26	32	28	11.2
56	2019-11-01 23:05:26	32	28	11.2
57	2019-11-02 00:05:26	32.5	27.5	11.4
58	2019-11-02 01:05:26	32	28	11.2
59	2019-11-02 02:05:26	32.5	27.5	11.4
60	2019-11-02 03:05:26	32.5	27	11.1
61	2019-11-02 04:05:26	32	27	10.7
62	2019-11-02 05:05:26	32	27	10.7
63	2019-11-02 06:05:26	32	27	10.7
64	2019-11-02 07:05:26	32	26.5	10.4
65	2019-11-02 08:05:26	32.5	26	10.5
66	2019-11-02 09:05:26	32	26	10.1
67	2019-11-02 10:05:26	32	26	10.1
68	2019-11-02 11:05:26	32.5	24.5	9.6
69	2019-11-02 12:05:26	32	24.5	9.2
70	2019-11-02 13:05:26	32	24.5	9.2
71	2019-11-02 14:05:26	32.5	24	9.3
72	2019-11-02 15:05:26	32	25	9.5
73	2019-11-02 16:05:26	32	24.5	9.2
74	2019-11-02 17:05:26	32.5	25	9.9
75	2019-11-02 18:05:26	32	26	10.1
76	2019-11-02 19:05:26	32	27	10.7
77	2019-11-02 20:05:26	32.5	27.5	11.4
78	2019-11-02 21:05:26	32.5	27	11.1
79	2019-11-02 22:05:26	32	27	10.7
80	2019-11-02 23:05:26	32	27.5	10.9
81	2019-11-03 00:05:26	32	27	10.7
82	2019-11-03 01:05:26	32	26.5	10.4
83	2019-11-03 02:05:26	32.5	26.5	10.8
84	2019-11-03 03:05:26	32	27	10.7
85	2019-11-03 04:05:26	32.5	26	10.5
86	2019-11-03 05:05:26	32	26	10.1
87	2019-11-03 06:05:26	32.5	25.5	10.2
88	2019-11-03 07:05:26	32.5	25	9.9
89	2019-11-03 08:05:26	32.5	25	9.9
90	2019-11-03 09:05:26	32	23.5	8.6
91	2019-11-03 10:05:26	32	25.5	9.8
92	2019-11-03 11:05:26	32.5	26.5	10.8
93	2019-11-03 12:05:26	32.5	26.5	10.8
94	2019-11-03 13:05:26	32.5	25.5	10.2
95	2019-11-03 14:05:26	32.5	25	9.9
96	2019-11-03 15:05:26	32.5	26	10.5
97	2019-11-03 16:05:26	32.5	27	11.1
98	2019-11-03 17:05:26	32.5	27.5	11.4
99	2019-11-03 18:05:26	32.5	28	11.6
100	2019-11-03 19:05:26	32.5	28.5	11.9
101	2019-11-03 20:05:26	32	29.5	12
102	2019-11-03 21:05:26	32	30	12.3
103	2019-11-03 22:05:26	32.5	29.5	12.4
104	2019-11-03 23:05:26	32	30	12.3
105	2019-11-04 00:05:26	32.5	29.5	12.4
106	2019-11-04 01:05:26	32	30	12.3
107	2019-11-04 02:05:26	32	30	12.3
108	2019-11-04 03:05:26	32	30	12.3
109	2019-11-04 04:05:26	32	29.5	12
110	2019-11-04 05:05:26	32.5	29	12.2
111	2019-11-04 06:05:26	32.5	29	12.2
112	2019-11-04 07:05:26	32	27	10.7
113	2019-11-04 08:05:26	32	28	11.2
114	2019-11-04 09:05:26	32.5	28.5	11.9
115	2019-11-04 10:05:26	31.5	27.5	10.5
116	2019-11-04 11:05:26	32.5	26.5	10.8
117	2019-11-04 12:05:26	32.5	26	10.5
118	2019-11-04 13:05:26	32.5	26.5	10.8
119	2019-11-04 14:05:26	32.5	27	11.1
120	2019-11-04 15:05:26	32.5	26.5	10.8
121	2019-11-04 16:05:26	32	26.5	10.4
122	2019-11-04 17:05:26	32.5	28	11.6
123	2019-11-04 18:05:26	32.5	30.5	12.9
124	2019-11-04 19:05:26	32.5	32	13.7
125	2019-11-04 20:05:26	32.5	32.5	13.9
126	2019-11-04 21:05:26	32	33	13.7
127	2019-11-04 22:05:26	32	33	13.7
128	2019-11-04 23:05:26	32	32	13.2
129	2019-11-05 00:05:26	32	32	13.2
130	2019-11-05 01:05:26	32.5	31.5	13.4
131	2019-11-05 02:05:26	32	32	13.2
132	2019-11-05 03:05:26	32.5	32.5	13.9
133	2019-11-05 04:05:26	32	33.5	13.9
134	2019-11-05 05:05:26	32.5	34	14.6
135	2019-11-05 06:05:26	32	34	14.2
136	2019-11-05 07:05:26	32	34	14.2
137	2019-11-05 08:05:26	32.5	34.5	14.8
138	2019-11-05 09:05:26	32	34.5	14.4
139	2019-11-05 10:05:26	32	32	13.2
140	2019-11-05 11:05:26	32.5	31.5	13.4
141	2019-11-05 12:05:26	32	32	13.2
142	2019-11-05 13:05:26	32	33	13.7
143	2019-11-05 14:05:26	32	34	14.2
144	2019-11-05 15:05:26	32.5	36	15.5
145	2019-11-05 16:05:26	32.5	37	15.9
146	2019-11-05 17:05:26	32	38.5	16.1
147	2019-11-05 18:05:26	32.5	39	16.8
148	2019-11-05 19:05:26	32.5	40	17.2
149	2019-11-05 20:05:26	32.5	39.5	17
150	2019-11-05 21:05:26	32.5	40	17.2
151	2019-11-05 22:05:26	32.5	40	17.2
152	2019-11-05 23:05:26	32	41	17.1
153	2019-11-06 00:05:26	32	40.5	16.9
154	2019-11-06 01:05:26	32.5	39.5	17
155	2019-11-06 02:05:26	32.5	39.5	17
156	2019-11-06 03:05:26	32.5	39.5	17
157	2019-11-06 04:05:26	32.5	39	16.8
158	2019-11-06 05:05:26	32	38.5	16.1
159	2019-11-06 06:05:26	32	38	15.9
160	2019-11-06 07:05:26	32	34.5	14.4
161	2019-11-06 08:05:26	31.5	32.5	13
162	2019-11-06 09:05:26	31.5	32	12.8
163	2019-11-06 10:05:26	32	32.5	13.5
164	2019-11-06 11:05:26	32	32.5	13.5
165	2019-11-06 12:05:26	32	34.5	14.4
166	2019-11-06 13:05:26	32	36	15.1
167	2019-11-06 14:05:26	32	38	15.9
168	2019-11-06 15:05:26	32	38.5	16.1
169	2019-11-06 16:05:26	32.5	39	16.8
170	2019-11-06 17:05:26	32.5	40	17.2
171	2019-11-06 18:05:26	32.5	41.5	17.7
172	2019-11-06 19:05:26	32.5	42	17.9
173	2019-11-06 20:05:26	32	43.5	18
174	2019-11-06 21:05:26	32	44	18.2
175	2019-11-06 22:05:26	32	44.5	18.4
176	2019-11-06 23:05:26	32.5	44.5	18.8
177	2019-11-07 00:05:26	32.5	45	19
178	2019-11-07 01:05:26	32	46	18.9
179	2019-11-07 02:05:26	32	47	19.3
180	2019-11-07 03:05:26	32.5	47	19.7
181	2019-11-07 04:05:26	32.5	48	20.1
182	2019-11-07 05:05:26	32.5	48.5	20.2
183	2019-11-07 06:05:26	32.5	49.5	20.6
184	2019-11-07 07:05:26	32.5	49	20.4
185	2019-11-07 08:05:26	32.5	50	20.7
186	2019-11-07 09:05:26	32	50.5	20.4
187	2019-11-07 10:05:26	32.5	51	21
188	2019-11-07 11:05:26	32.5	52	21.4
	avg	32.1	36.8
	min	28	21.5
	max	33	62.5
	SD	0.603633	9.23355

## Sheet: DL11-oct
EasyLog USB 11	Time	Celsius(°C)	Humidity(%rh)	Dew Point(°C)
74	2019-10-24 12:20:20	31.5	33	13.3
75	2019-10-24 13:20:20	31.5	33.5	13.5
76	2019-10-24 14:20:20	32	34	14.2
77	2019-10-24 15:20:20	32	34.5	14.4
78	2019-10-24 16:20:20	31.5	35	14.2
79	2019-10-24 17:20:20	31.5	35	14.2
80	2019-10-24 18:20:20	31.5	35.5	14.4
81	2019-10-24 19:20:20	31.5	35.5	14.4
82	2019-10-24 20:20:20	31.5	36	14.6
83	2019-10-24 21:20:20	31.5	35.5	14.4
84	2019-10-24 22:20:20	31.5	36	14.6
85	2019-10-24 23:20:20	31.5	36.5	14.8
86	2019-10-25 00:20:20	31.5	37	15
87	2019-10-25 01:20:20	31.5	37.5	15.3
88	2019-10-25 02:20:20	31.5	38	15.5
89	2019-10-25 03:20:20	31.5	38.5	15.7
90	2019-10-25 04:20:20	31.5	39.5	16.1
91	2019-10-25 05:20:20	31	40	15.8
92	2019-10-25 06:20:20	31.5	40.5	16.5
93	2019-10-25 07:20:20	31	42	16.6
94	2019-10-25 08:20:20	31.5	42.5	17.2
95	2019-10-25 09:20:20	31.5	43.5	17.6
96	2019-10-25 10:20:20	31.5	44.5	17.9
97	2019-10-25 11:20:20	31.5	45	18.1
98	2019-10-25 12:20:20	31.5	46.5	18.6
99	2019-10-25 13:20:20	31.5	47	18.8
100	2019-10-25 14:20:20	31.5	48	19.2
101	2019-10-25 15:20:20	31.5	49	19.5
102	2019-10-25 16:20:20	31.5	49.5	19.6
103	2019-10-25 17:20:20	31.5	50.5	20
104	2019-10-25 18:20:20	31.5	51	20.1
105	2019-10-25 19:20:20	31.5	51.5	20.3
106	2019-10-25 20:20:20	31.5	52.5	20.6
107	2019-10-25 21:20:20	31.5	52.5	20.6
108	2019-10-25 22:20:20	31.5	53	20.8
109	2019-10-25 23:20:20	31.5	53	20.8
110	2019-10-26 00:20:20	31.5	53	20.8
111	2019-10-26 01:20:20	31.5	53.5	20.9
112	2019-10-26 02:20:20	31.5	54	21.1
113	2019-10-26 03:20:20	31.5	54	21.1
114	2019-10-26 04:20:20	31.5	53	20.8
115	2019-10-26 05:20:20	31	50	19.4
116	2019-10-26 06:20:20	31.5	47	18.8
117	2019-10-26 07:20:20	31	46	18
118	2019-10-26 08:20:20	31.5	45.5	18.3
119	2019-10-26 09:20:20	31	44.5	17.5
120	2019-10-26 10:20:20	31	43.5	17.1
121	2019-10-26 11:20:20	31.5	42.5	17.2
122	2019-10-26 12:20:20	31.5	42	17
123	2019-10-26 13:20:20	31	42	16.6
124	2019-10-26 14:20:20	31.5	41	16.6
125	2019-10-26 15:20:20	31	40.5	16
126	2019-10-26 16:20:20	31.5	40	16.3
127	2019-10-26 17:20:20	31	40	15.8
128	2019-10-26 18:20:20	31.5	39.5	16.1
129	2019-10-26 19:20:20	31	40	15.8
130	2019-10-26 20:20:20	31	39	15.4
131	2019-10-26 21:20:20	31	39	15.4
132	2019-10-26 22:20:20	31.5	38.5	15.7
133	2019-10-26 23:20:20	31	39	15.4
134	2019-10-27 00:20:20	31	38	15
135	2019-10-27 01:20:20	31	38	15
136	2019-10-27 02:20:20	31	38	15
137	2019-10-27 03:20:20	31	38	15
138	2019-10-27 04:20:20	31	38.5	15.2
139	2019-10-27 05:20:20	31	38	15
140	2019-10-27 06:20:20	31.5	38.5	15.7
141	2019-10-27 07:20:20	31	38.5	15.2
142	2019-10-27 08:20:20	31	38.5	15.2
143	2019-10-27 09:20:20	31	38.5	15.2
144	2019-10-27 10:20:20	31	38.5	15.2
145	2019-10-27 11:20:20	31	38.5	15.2
146	2019-10-27 12:20:20	31	39	15.4
147	2019-10-27 13:20:20	31	38.5	15.2
148	2019-10-27 14:20:20	31.5	39	15.9
149	2019-10-27 15:20:20	31.5	39	15.9
150	2019-10-27 16:20:20	31.5	39.5	16.1
151	2019-10-27 17:20:20	31.5	40	16.3
152	2019-10-27 18:20:20	31.5	40	16.3
153	2019-10-27 19:20:20	31.5	40	16.3
154	2019-10-27 20:20:20	31.5	40.5	16.5
155	2019-10-27 21:20:20	31.5	40	16.3
156	2019-10-27 22:20:20	31.5	40	16.3
157	2019-10-27 23:20:20	31	40.5	16
158	2019-10-28 00:20:20	31.5	40	16.3
159	2019-10-28 01:20:20	31	40.5	16
160	2019-10-28 02:20:20	31.5	40	16.3
161	2019-10-28 03:20:20	31	40	15.8
162	2019-10-28 04:20:20	31	40	15.8
163	2019-10-28 05:20:20	31	39.5	15.6
164	2019-10-28 06:20:20	31	39.5	15.6
165	2019-10-28 07:20:20	31	39	15.4
166	2019-10-28 08:20:20	31	38.5	15.2
167	2019-10-28 09:20:20	31	39	15.4
168	2019-10-28 10:20:20	31	39	15.4
169	2019-10-28 11:20:20	31.5	39.5	16.1
170	2019-10-28 12:20:20	31	40	15.8
171	2019-10-28 13:20:20	31.5	40.5	16.5
172	2019-10-28 14:20:20	31.5	41.5	16.8
173	2019-10-28 15:20:20	31.5	41.5	16.8
174	2019-10-28 16:20:20	31.5	42	17
175	2019-10-28 17:20:20	32	43	17.8
176	2019-10-28 18:20:20	32	43.5	18
177	2019-10-28 19:20:20	32	44	18.2
178	2019-10-28 20:20:20	32	45	18.6
179	2019-10-28 21:20:20	31.5	45.5	18.3
180	2019-10-28 22:20:20	31.5	45.5	18.3
181	2019-10-28 23:20:20	31.5	45.5	18.3
182	2019-10-29 00:20:20	31.5	45.5	18.3
183	2019-10-29 01:20:20	31.5	45.5	18.3
184	2019-10-29 02:20:20	31.5	45	18.1
185	2019-10-29 03:20:20	31.5	45	18.1
186	2019-10-29 04:20:20	31.5	45.5	18.3
187	2019-10-29 05:20:20	31.5	45.5	18.3
188	2019-10-29 06:20:20	31.5	45.5	18.3
189	2019-10-29 07:20:20	31	45	17.7
190	2019-10-29 08:20:20	31.5	44.5	17.9
191	2019-10-29 09:20:20	31.5	44.5	17.9
192	2019-10-29 10:20:20	31	44.5	17.5
193	2019-10-29 11:20:20	31.5	44.5	17.9
194	2019-10-29 12:20:20	31.5	45	18.1
195	2019-10-29 13:20:20	31.5	45.5	18.3
196	2019-10-29 14:20:20	31.5	46	18.5
197	2019-10-29 15:20:20	31.5	47	18.8
198	2019-10-29 16:20:20	31.5	47.5	19
199	2019-10-29 17:20:20	31.5	47.5	19
200	2019-10-29 18:20:20	31.5	47.5	19
201	2019-10-29 19:20:20	31.5	48	19.2
202	2019-10-29 20:20:20	31.5	48.5	19.3
203	2019-10-29 21:20:20	31.5	49	19.5
204	2019-10-29 22:20:20	31.5	49	19.5
205	2019-10-29 23:20:20	31.5	49.5	19.6
206	2019-10-30 00:20:20	31.5	50	19.8
207	2019-10-30 01:20:20	31.5	50	19.8
208	2019-10-30 02:20:20	31.5	50.5	20
209	2019-10-30 03:20:20	31.5	51.5	20.3
210	2019-10-30 04:20:20	31.5	52.5	20.6
211	2019-10-30 05:20:20	31.5	53.5	20.9
212	2019-10-30 06:20:20	31.5	54.5	21.2
213	2019-10-30 07:20:20	31.5	56.5	21.8
214	2019-10-30 08:20:20	31.5	57.5	22.1
215	2019-10-30 09:20:20	31	57	21.5
216	2019-10-30 10:20:20	31.5	57.5	22.1
217	2019-10-30 11:20:20	31.5	57	21.9
218	2019-10-30 12:20:20	31.5	58	22.2
219	2019-10-30 13:20:20	31.5	59.5	22.6
220	2019-10-30 14:20:20	31.5	60.5	22.9
221	2019-10-30 15:20:20	32	61	23.5
222	2019-10-30 16:20:20	32	61	23.5
1	2019-10-30 16:07:44	32.5	61	24
2	2019-10-30 17:07:44	32	61.5	23.7
3	2019-10-30 18:07:44	32	61	23.5
4	2019-10-30 19:07:44	32	61.5	23.7
5	2019-10-30 20:07:44	32	61	23.5
6	2019-10-30 21:07:44	31.5	62	23.3
7	2019-10-30 22:07:44	31.5	62.5	23.5
8	2019-10-30 23:07:44	31.5	62.5	23.5
9	2019-10-31 00:07:44	31.5	62	23.3
10	2019-10-31 01:07:44	31.5	59.5	22.6
11	2019-10-31 02:07:44	31.5	51.5	20.3
12	2019-10-31 03:07:44	31	47	18.4
13	2019-10-31 04:07:44	31	42.5	16.8
14	2019-10-31 05:07:44	31.5	39	15.9
15	2019-10-31 06:07:44	31	38.5	15.2
16	2019-10-31 07:07:44	31	35.5	14
17	2019-10-31 08:07:44	31	34	13.3
18	2019-10-31 09:07:44	31.5	34.5	14
19	2019-10-31 10:07:44	31.5	34.5	14
20	2019-10-31 11:07:44	31.5	33	13.3
21	2019-10-31 12:07:44	31.5	32	12.8
22	2019-10-31 13:07:44	32	31	12.8
23	2019-10-31 14:07:44	32	30	12.3
24	2019-10-31 15:07:44	32	27.5	10.9
25	2019-10-31 16:07:44	32.5	28.5	11.9
26	2019-10-31 17:07:44	32	26	10.1
27	2019-10-31 18:07:44	32.5	27.5	11.4
28	2019-10-31 19:07:44	32	27	10.7
29	2019-10-31 20:07:44	32	27.5	10.9
30	2019-10-31 21:07:44	32	27.5	10.9
31	2019-10-31 22:07:44	32	27.5	10.9
32	2019-10-31 23:07:44	32	27	10.7
33	2019-11-01 00:07:44	32	26.5	10.4
34	2019-11-01 01:07:44	31.5	26.5	10
35	2019-11-01 02:07:44	32	25.5	9.8
36	2019-11-01 03:07:44	32	25	9.5
37	2019-11-01 04:07:44	32	24.5	9.2
38	2019-11-01 05:07:44	32	24.5	9.2
39	2019-11-01 06:07:44	32	25.5	9.8
40	2019-11-01 07:07:44	32	26	10.1
41	2019-11-01 08:07:44	32	26	10.1
42	2019-11-01 09:07:44	32	25	9.5
43	2019-11-01 10:07:44	32	25.5	9.8
44	2019-11-01 11:07:44	32	25.5	9.8
45	2019-11-01 12:07:44	32.5	24	9.3
46	2019-11-01 13:07:44	32	25	9.5
47	2019-11-01 14:07:44	32.5	26	10.5
48	2019-11-01 15:07:44	32.5	26	10.5
49	2019-11-01 16:07:44	32.5	26.5	10.8
50	2019-11-01 17:07:44	32.5	27	11.1
51	2019-11-01 18:07:44	32.5	27.5	11.4
52	2019-11-01 19:07:44	32	28.5	11.5
53	2019-11-01 20:07:44	32	29.5	12
54	2019-11-01 21:07:44	31.5	30	11.8
55	2019-11-01 22:07:44	32	30	12.3
56	2019-11-01 23:07:44	31.5	30.5	12.1
57	2019-11-02 00:07:44	31.5	30.5	12.1
58	2019-11-02 01:07:44	31.5	30	11.8
59	2019-11-02 02:07:44	31.5	30	11.8
60	2019-11-02 03:07:44	31.5	30	11.8
61	2019-11-02 04:07:44	31.5	29	11.3
62	2019-11-02 05:07:44	31	29.5	11.1
63	2019-11-02 06:07:44	31.5	29	11.3
64	2019-11-02 07:07:44	31.5	28.5	11.1
65	2019-11-02 08:07:44	31.5	28.5	11.1
66	2019-11-02 09:07:44	31.5	28.5	11.1
67	2019-11-02 10:07:44	31.5	28.5	11.1
68	2019-11-02 11:07:44	31.5	28	10.8
69	2019-11-02 12:07:44	31.5	27.5	10.5
70	2019-11-02 13:07:44	32	27.5	10.9
71	2019-11-02 14:07:44	31.5	28	10.8
72	2019-11-02 15:07:44	31.5	28.5	11.1
73	2019-11-02 16:07:44	32	28	11.2
74	2019-11-02 17:07:44	31.5	29	11.3
75	2019-11-02 18:07:44	31.5	29.5	11.6
76	2019-11-02 19:07:44	31.5	30.5	12.1
77	2019-11-02 20:07:44	31.5	30.5	12.1
78	2019-11-02 21:07:44	31.5	30.5	12.1
79	2019-11-02 22:07:44	31.5	31	12.3
80	2019-11-02 23:07:44	31.5	30.5	12.1
81	2019-11-03 00:07:44	31	30.5	11.6
82	2019-11-03 01:07:44	31.5	30	11.8
83	2019-11-03 02:07:44	31.5	30	11.8
84	2019-11-03 03:07:44	31	30	11.4
85	2019-11-03 04:07:44	31.5	29.5	11.6
86	2019-11-03 05:07:44	31.5	29	11.3
87	2019-11-03 06:07:44	31	29.5	11.1
88	2019-11-03 07:07:44	31.5	29	11.3
89	2019-11-03 08:07:44	31.5	28.5	11.1
90	2019-11-03 09:07:44	31.5	28	10.8
91	2019-11-03 10:07:44	31	28.5	10.6
92	2019-11-03 11:07:44	31.5	28.5	11.1
93	2019-11-03 12:07:44	31.5	29	11.3
94	2019-11-03 13:07:44	31.5	29.5	11.6
95	2019-11-03 14:07:44	31.5	29.5	11.6
96	2019-11-03 15:07:44	31.5	30	11.8
97	2019-11-03 16:07:44	32	30.5	12.5
98	2019-11-03 17:07:44	32	30.5	12.5
99	2019-11-03 18:07:44	31.5	31.5	12.6
100	2019-11-03 19:07:44	31.5	32	12.8
101	2019-11-03 20:07:44	31.5	32.5	13
102	2019-11-03 21:07:44	31.5	32.5	13
103	2019-11-03 22:07:44	31.5	33	13.3
104	2019-11-03 23:07:44	31.5	32.5	13
105	2019-11-04 00:07:44	31.5	33	13.3
106	2019-11-04 01:07:44	31.5	32.5	13
107	2019-11-04 02:07:44	31	32.5	12.6
108	2019-11-04 03:07:44	31.5	32.5	13
109	2019-11-04 04:07:44	31.5	32	12.8
110	2019-11-04 05:07:44	31	32.5	12.6
111	2019-11-04 06:07:44	31	32	12.4
112	2019-11-04 07:07:44	31.5	30.5	12.1
113	2019-11-04 08:07:44	31.5	30.5	12.1
114	2019-11-04 09:07:44	31.5	31	12.3
115	2019-11-04 10:07:44	31.5	30.5	12.1
116	2019-11-04 11:07:44	31.5	31	12.3
117	2019-11-04 12:07:44	32	30	12.3
118	2019-11-04 13:07:44	32	30	12.3
119	2019-11-04 14:07:44	32	30.5	12.5
120	2019-11-04 15:07:44	31.5	31	12.3
121	2019-11-04 16:07:44	32	31	12.8
122	2019-11-04 17:07:44	32	31.5	13
123	2019-11-04 18:07:44	32	33	13.7
124	2019-11-04 19:07:44	32	34	14.2
125	2019-11-04 20:07:44	32	34	14.2
126	2019-11-04 21:07:44	32	34.5	14.4
127	2019-11-04 22:07:44	31.5	34	13.7
128	2019-11-04 23:07:44	31.5	33.5	13.5
129	2019-11-05 00:07:44	31.5	33	13.3
130	2019-11-05 01:07:44	31.5	33	13.3
131	2019-11-05 02:07:44	31.5	33	13.3
132	2019-11-05 03:07:44	31.5	34	13.7
133	2019-11-05 04:07:44	31.5	34.5	14
134	2019-11-05 05:07:44	31.5	35	14.2
135	2019-11-05 06:07:44	31.5	35.5	14.4
136	2019-11-05 07:07:44	31.5	35.5	14.4
137	2019-11-05 08:07:44	31.5	35.5	14.4
138	2019-11-05 09:07:44	31.5	35.5	14.4
139	2019-11-05 10:07:44	31.5	36	14.6
140	2019-11-05 11:07:44	31.5	35.5	14.4
141	2019-11-05 12:07:44	31.5	36	14.6
142	2019-11-05 13:07:44	32	36.5	15.3
143	2019-11-05 14:07:44	32	36.5	15.3
144	2019-11-05 15:07:44	32	37.5	15.7
145	2019-11-05 16:07:44	32	40	16.7
146	2019-11-05 17:07:44	32	40.5	16.9
147	2019-11-05 18:07:44	32	41	17.1
148	2019-11-05 19:07:44	32	41.5	17.3
149	2019-11-05 20:07:44	32	42	17.5
150	2019-11-05 21:07:44	32	42.5	17.7
151	2019-11-05 22:07:44	32	42.5	17.7
152	2019-11-05 23:07:44	32	42.5	17.7
153	2019-11-06 00:07:44	32	42.5	17.7
154	2019-11-06 01:07:44	31.5	42	17
155	2019-11-06 02:07:44	31.5	42	17
156	2019-11-06 03:07:44	31.5	42	17
157	2019-11-06 04:07:44	31.5	41	16.6
158	2019-11-06 05:07:44	31.5	40.5	16.5
159	2019-11-06 06:07:44	31.5	40.5	16.5
160	2019-11-06 07:07:44	30.5	36.5	14
161	2019-11-06 08:07:44	31	35	13.7
162	2019-11-06 09:07:44	31	33.5	13.1
163	2019-11-06 10:07:44	31.5	34	13.7
164	2019-11-06 11:07:44	32	34.5	14.4
165	2019-11-06 12:07:44	32.5	34.5	14.8
166	2019-11-06 13:07:44	32.5	35.5	15.3
167	2019-11-06 14:07:44	32.5	38	16.3
168	2019-11-06 15:07:44	32.5	39.5	17
169	2019-11-06 16:07:44	32.5	40.5	17.3
170	2019-11-06 17:07:44	32	42	17.5
171	2019-11-06 18:07:44	32	43.5	18
172	2019-11-06 19:07:44	32	45	18.6
173	2019-11-06 20:07:44	32	46	18.9
174	2019-11-06 21:07:44	32	46.5	19.1
175	2019-11-06 22:07:44	32	47	19.3
176	2019-11-06 23:07:44	31.5	47.5	19
177	2019-11-07 00:07:44	31.5	48	19.2
178	2019-11-07 01:07:44	31.5	48.5	19.3
179	2019-11-07 02:07:44	32	49	19.9
180	2019-11-07 03:07:44	31.5	50	19.8
181	2019-11-07 04:07:44	32	50.5	20.4
182	2019-11-07 05:07:44	31.5	51.5	20.3
183	2019-11-07 06:07:44	31.5	52	20.4
184	2019-11-07 07:07:44	32	52	20.9
185	2019-11-07 08:07:44	31.5	52.5	20.6
186	2019-11-07 09:07:44	31.5	53	20.8
187	2019-11-07 10:07:44	31.5	54	21.1
188	2019-11-07 11:07:44	31.5	54.5	21.2
	avg	31.6	39.2
	min	30.5	24
	max	32.5	62.5
	SD	0.36674	9.24635

## Sheet: DL12-oct
EasyLog USB 11	Time	Celsius(°C)	Humidity(%rh)	Dew Point(°C)
74	2019-10-24 12:22:27	30.5	36	13.7
75	2019-10-24 13:22:27	32	34	14.2
76	2019-10-24 14:22:27	30.5	37	14.2
77	2019-10-24 15:22:27	30	38	14.1
78	2019-10-24 16:22:27	30.5	38.5	14.8
79	2019-10-24 17:22:27	30.5	38.5	14.8
80	2019-10-24 18:22:27	32	36.5	15.3
81	2019-10-24 19:22:27	30	39.5	14.7
82	2019-10-24 20:22:27	30.5	38.5	14.8
83	2019-10-24 21:22:27	32.5	36	15.5
84	2019-10-24 22:22:27	30	39.5	14.7
85	2019-10-24 23:22:27	32.5	36	15.5
86	2019-10-25 00:22:27	30.5	40	15.4
87	2019-10-25 01:22:27	31.5	38.5	15.7
88	2019-10-25 02:22:27	31.5	39	15.9
89	2019-10-25 03:22:27	30.5	41	15.8
90	2019-10-25 04:22:27	33	38.5	17
91	2019-10-25 05:22:27	30.5	42.5	16.3
92	2019-10-25 06:22:27	33	39.5	17.4
93	2019-10-25 07:22:27	30	44.5	16.6
94	2019-10-25 08:22:27	31	44	17.3
95	2019-10-25 09:22:27	32.5	43	18.3
96	2019-10-25 10:22:27	30	47.5	17.6
97	2019-10-25 11:22:27	31	47	18.4
98	2019-10-25 12:22:27	32	45.5	18.8
99	2019-10-25 13:22:27	30.5	51	19.2
100	2019-10-25 14:22:27	30.5	51.5	19.4
101	2019-10-25 15:22:27	30.5	51.5	19.4
102	2019-10-25 16:22:27	31	51	19.7
103	2019-10-25 17:22:27	31.5	52	20.4
104	2019-10-25 18:22:27	30.5	54.5	20.3
105	2019-10-25 19:22:27	30.5	55	20.4
106	2019-10-25 20:22:27	31	54.5	20.7
107	2019-10-25 21:22:27	32	53	21.2
108	2019-10-25 22:22:27	31	55	20.9
109	2019-10-25 23:22:27	30.5	56	20.7
110	2019-10-26 00:22:27	30.5	56	20.7
111	2019-10-26 01:22:27	31	55.5	21
112	2019-10-26 02:22:27	32	53.5	21.4
113	2019-10-26 03:22:27	30.5	58	21.3
114	2019-10-26 04:22:27	30.5	57	21
115	2019-10-26 05:22:27	33	47.5	20.3
116	2019-10-26 06:22:27	30	51	18.8
117	2019-10-26 07:22:27	33	44	19.1
118	2019-10-26 08:22:27	30.5	47.5	18.1
119	2019-10-26 09:22:27	32.5	44	18.7
120	2019-10-26 10:22:27	30.5	46	17.6
121	2019-10-26 11:22:27	32.5	43	18.3
122	2019-10-26 12:22:27	31	44.5	17.5
123	2019-10-26 13:22:27	32.5	42.5	18.1
124	2019-10-26 14:22:27	30.5	44.5	17
125	2019-10-26 15:22:27	33	40.5	17.8
126	2019-10-26 16:22:27	30	44	16.4
127	2019-10-26 17:22:27	32	40.5	16.9
128	2019-10-26 18:22:27	31	43	17
129	2019-10-26 19:22:27	31	42	16.6
130	2019-10-26 20:22:27	32	40	16.7
131	2019-10-26 21:22:27	31	41	16.2
132	2019-10-26 22:22:27	32	39	16.3
133	2019-10-26 23:22:27	33	36.5	16.2
134	2019-10-27 00:22:27	30	41.5	15.5
135	2019-10-27 01:22:27	33	36	15.9
136	2019-10-27 02:22:27	30.5	39	15
137	2019-10-27 03:22:27	32.5	37	15.9
138	2019-10-27 04:22:27	32.5	36.5	15.7
139	2019-10-27 05:22:27	30.5	40	15.4
140	2019-10-27 06:22:27	33	36	15.9
141	2019-10-27 07:22:27	30.5	40	15.4
142	2019-10-27 08:22:27	33	36.5	16.2
143	2019-10-27 09:22:27	30.5	40	15.4
144	2019-10-27 10:22:27	32.5	37	15.9
145	2019-10-27 11:22:27	30.5	40.5	15.6
146	2019-10-27 12:22:27	30.5	40	15.4
147	2019-10-27 13:22:27	32.5	38	16.3
148	2019-10-27 14:22:27	30.5	41	15.8
149	2019-10-27 15:22:27	31	41	16.2
150	2019-10-27 16:22:27	32.5	39	16.8
151	2019-10-27 17:22:27	30.5	43	16.5
152	2019-10-27 18:22:27	30.5	42.5	16.3
153	2019-10-27 19:22:27	31	41.5	16.4
154	2019-10-27 20:22:27	32	41	17.1
155	2019-10-27 21:22:27	30	43.5	16.2
156	2019-10-27 22:22:27	31	42	16.6
157	2019-10-27 23:22:27	32	40.5	16.9
158	2019-10-28 00:22:27	30	44	16.4
159	2019-10-28 01:22:27	32.5	39.5	17
160	2019-10-28 02:22:27	30.5	43.5	16.7
161	2019-10-28 03:22:27	31.5	41	16.6
162	2019-10-28 04:22:27	31	41.5	16.4
163	2019-10-28 05:22:27	32.5	39	16.8
164	2019-10-28 06:22:27	30.5	42	16.1
165	2019-10-28 07:22:27	33	37	16.4
166	2019-10-28 08:22:27	30.5	40.5	15.6
167	2019-10-28 09:22:27	32.5	37.5	16.1
168	2019-10-28 10:22:27	31.5	39.5	16.1
169	2019-10-28 11:22:27	32	39.5	16.5
170	2019-10-28 12:22:27	30.5	42	16.1
171	2019-10-28 13:22:27	30.5	42.5	16.3
172	2019-10-28 14:22:27	31	42.5	16.8
173	2019-10-28 15:22:27	31	43.5	17.1
174	2019-10-28 16:22:27	30.5	45.5	17.4
175	2019-10-28 17:22:27	30.5	46	17.6
176	2019-10-28 18:22:27	30.5	46.5	17.7
177	2019-10-28 19:22:27	30.5	47	17.9
178	2019-10-28 20:22:27	30.5	47.5	18.1
179	2019-10-28 21:22:27	31.5	46.5	18.6
180	2019-10-28 22:22:27	31	48	18.7
181	2019-10-28 23:22:27	30.5	49	18.6
182	2019-10-29 00:22:27	30.5	48	18.2
183	2019-10-29 01:22:27	31.5	46.5	18.6
184	2019-10-29 02:22:27	30.5	48	18.2
185	2019-10-29 03:22:27	30.5	48	18.2
186	2019-10-29 04:22:27	31.5	46	18.5
187	2019-10-29 05:22:27	31	48	18.7
188	2019-10-29 06:22:27	30.5	48	18.2
189	2019-10-29 07:22:27	32.5	43.5	18.5
190	2019-10-29 08:22:27	30	48	17.8
191	2019-10-29 09:22:27	31.5	45	18.1
192	2019-10-29 10:22:27	31.5	45	18.1
193	2019-10-29 11:22:27	30.5	47	17.9
194	2019-10-29 12:22:27	30.5	47	17.9
195	2019-10-29 13:22:27	31	46.5	18.2
196	2019-10-29 14:22:27	31	48	18.7
197	2019-10-29 15:22:27	30.5	49.5	18.7
198	2019-10-29 16:22:27	31	49	19
199	2019-10-29 17:22:27	32	47.5	19.4
200	2019-10-29 18:22:27	30.5	51	19.2
201	2019-10-29 19:22:27	30.5	51	19.2
202	2019-10-29 20:22:27	30.5	50.5	19.1
203	2019-10-29 21:22:27	32	48	19.6
204	2019-10-29 22:22:27	30	52	19.1
205	2019-10-29 23:22:27	30.5	51.5	19.4
206	2019-10-30 00:22:27	31.5	50	19.8
207	2019-10-30 01:22:27	31	52.5	20.1
208	2019-10-30 02:22:27	30	54	19.7
209	2019-10-30 03:22:27	30.5	53	19.8
210	2019-10-30 04:22:27	31.5	52.5	20.6
211	2019-10-30 05:22:27	31	55.5	21
212	2019-10-30 06:22:27	30.5	57.5	21.2
213	2019-10-30 07:22:27	30.5	59	21.6
214	2019-10-30 08:22:27	31.5	57	21.9
215	2019-10-30 09:22:27	31.5	57	21.9
216	2019-10-30 10:22:27	30.5	60	21.8
217	2019-10-30 11:22:27	31	58.5	21.9
218	2019-10-30 12:22:27	31	59.5	22.2
219	2019-10-30 13:22:27	31	59.5	22.2
220	2019-10-30 14:22:27	31.5	61.5	23.2
221	2019-10-30 15:22:27	31.5	61	23.1
222	2019-10-30 16:22:27	31.5	62.5	23.5
1	2019-10-30 16:09:49	31.5	62.5	23.5
2	2019-10-30 17:09:49	31.5	63	23.6
3	2019-10-30 18:09:49	31.5	63	23.6
4	2019-10-30 19:09:49	31.5	63	23.6
5	2019-10-30 20:09:49	31	63.5	23.3
6	2019-10-30 21:09:49	30.5	65	23.2
7	2019-10-30 22:09:49	32	63.5	24.2
8	2019-10-30 23:09:49	32	62.5	23.9
9	2019-10-31 00:09:49	32	63.5	24.2
10	2019-10-31 01:09:49	30.5	63	22.7
11	2019-10-31 02:09:49	32.5	49	20.4
12	2019-10-31 03:09:49	32.5	44	18.7
13	2019-10-31 04:09:49	32.5	40	17.2
14	2019-10-31 05:09:49	32	37.5	15.7
15	2019-10-31 06:09:49	31.5	37	15
16	2019-10-31 07:09:49	31	35	13.7
17	2019-10-31 08:09:49	30.5	33.5	12.6
18	2019-10-31 09:09:49	31	35	13.7
19	2019-10-31 10:09:49	31	35	13.7
20	2019-10-31 11:09:49	31	33.5	13.1
21	2019-10-31 12:09:49	31	33.5	13.1
22	2019-10-31 13:09:49	31	32	12.4
23	2019-10-31 14:09:49	31.5	31	12.3
24	2019-10-31 15:09:49	31.5	28.5	11.1
25	2019-10-31 16:09:49	32	28.5	11.5
26	2019-10-31 17:09:49	32	26.5	10.4
27	2019-10-31 18:09:49	32	27.5	10.9
28	2019-10-31 19:09:49	32	27	10.7
29	2019-10-31 20:09:49	32	27	10.7
30	2019-10-31 21:09:49	32	27.5	10.9
31	2019-10-31 22:09:49	32	27.5	10.9
32	2019-10-31 23:09:49	31.5	27	10.2
33	2019-11-01 00:09:49	31.5	27	10.2
34	2019-11-01 01:09:49	31.5	26.5	10
35	2019-11-01 02:09:49	31	26.5	9.5
36	2019-11-01 03:09:49	31	26	9.3
37	2019-11-01 04:09:49	31	25.5	9
38	2019-11-01 05:09:49	30.5	25.5	8.5
39	2019-11-01 06:09:49	31	27	9.8
40	2019-11-01 07:09:49	31	28	10.4
41	2019-11-01 08:09:49	31.5	28.5	11.1
42	2019-11-01 09:09:49	31	27	9.8
43	2019-11-01 10:09:49	31	27.5	10.1
44	2019-11-01 11:09:49	31.5	27.5	10.5
45	2019-11-01 12:09:49	32	26	10.1
46	2019-11-01 13:09:49	32.5	24.5	9.6
47	2019-11-01 14:09:49	33.5	25.5	11.1
48	2019-11-01 15:09:49	30.5	29.5	10.7
49	2019-11-01 16:09:49	33	27	11.5
50	2019-11-01 17:09:49	30	30.5	10.8
51	2019-11-01 18:09:49	30	31.5	11.3
52	2019-11-01 19:09:49	29	34.5	11.8
53	2019-11-01 20:09:49	29.5	34.5	12.2
54	2019-11-01 21:09:49	30	34.5	12.6
55	2019-11-01 22:09:49	29	36	12.4
56	2019-11-01 23:09:49	29.5	35.5	12.6
57	2019-11-02 00:09:49	29.5	35	12.4
58	2019-11-02 01:09:49	30	35	12.9
59	2019-11-02 02:09:49	29.5	35.5	12.6
60	2019-11-02 03:09:49	29	35.5	12.2
61	2019-11-02 04:09:49	29.5	35	12.4
62	2019-11-02 05:09:49	29.5	34.5	12.2
63	2019-11-02 06:09:49	29.5	34	12
64	2019-11-02 07:09:49	29.5	34	12
65	2019-11-02 08:09:49	29.5	33.5	11.8
66	2019-11-02 09:09:49	29.5	33.5	11.8
67	2019-11-02 10:09:49	30	33	12
68	2019-11-02 11:09:49	29	33.5	11.3
69	2019-11-02 12:09:49	29.5	32	11.1
70	2019-11-02 13:09:49	29.5	32.5	11.3
71	2019-11-02 14:09:49	30	32	11.5
72	2019-11-02 15:09:49	29	33	11.1
73	2019-11-02 16:09:49	29.5	33	11.5
74	2019-11-02 17:09:49	30	33	12
75	2019-11-02 18:09:49	29.5	34	12
76	2019-11-02 19:09:49	30	33.5	12.2
77	2019-11-02 20:09:49	29	35.5	12.2
78	2019-11-02 21:09:49	30	34.5	12.6
79	2019-11-02 22:09:49	29	35.5	12.2
80	2019-11-02 23:09:49	30	34.5	12.6
81	2019-11-03 00:09:49	29.5	35	12.4
82	2019-11-03 01:09:49	29.5	35	12.4
83	2019-11-03 02:09:49	29.5	34	12
84	2019-11-03 03:09:49	30	33.5	12.2
85	2019-11-03 04:09:49	30	33.5	12.2
86	2019-11-03 05:09:49	29.5	33.5	11.8
87	2019-11-03 06:09:49	29	34	11.6
88	2019-11-03 07:09:49	29.5	33	11.5
89	2019-11-03 08:09:49	29.5	32.5	11.3
90	2019-11-03 09:09:49	29.5	31.5	10.8
91	2019-11-03 10:09:49	29.5	32	11.1
92	2019-11-03 11:09:49	30	32.5	11.7
93	2019-11-03 12:09:49	29	34	11.6
94	2019-11-03 13:09:49	30	33	12
95	2019-11-03 14:09:49	29.5	34	12
96	2019-11-03 15:09:49	29.5	34	12
97	2019-11-03 16:09:49	30	34.5	12.6
98	2019-11-03 17:09:49	29.5	35.5	12.6
99	2019-11-03 18:09:49	29.5	36	12.9
100	2019-11-03 19:09:49	30	36.5	13.5
101	2019-11-03 20:09:49	29.5	37.5	13.5
102	2019-11-03 21:09:49	30	36.5	13.5
103	2019-11-03 22:09:49	29.5	38	13.7
104	2019-11-03 23:09:49	30	37.5	13.9
105	2019-11-04 00:09:49	29.5	38.5	13.9
106	2019-11-04 01:09:49	29.5	37.5	13.5
107	2019-11-04 02:09:49	30	37	13.7
108	2019-11-04 03:09:49	29	38	13.2
109	2019-11-04 04:09:49	29.5	37.5	13.5
110	2019-11-04 05:09:49	30	37	13.7
111	2019-11-04 06:09:49	30	36.5	13.5
112	2019-11-04 07:09:49	30	33.5	12.2
113	2019-11-04 08:09:49	30	34	12.4
114	2019-11-04 09:09:49	29.5	35	12.4
115	2019-11-04 10:09:49	29.5	35	12.4
116	2019-11-04 11:09:49	30	33.5	12.2
117	2019-11-04 12:09:49	29.5	33.5	11.8
118	2019-11-04 13:09:49	30	33	12
119	2019-11-04 14:09:49	29.5	34.5	12.2
120	2019-11-04 15:09:49	29.5	34.5	12.2
121	2019-11-04 16:09:49	30	33	12
122	2019-11-04 17:09:49	29.5	35.5	12.6
123	2019-11-04 18:09:49	29.5	36.5	13.1
124	2019-11-04 19:09:49	30	37.5	13.9
125	2019-11-04 20:09:49	29.5	38.5	13.9
126	2019-11-04 21:09:49	29.5	39.5	14.3
127	2019-11-04 22:09:49	30	38.5	14.3
128	2019-11-04 23:09:49	29	40	14
129	2019-11-05 00:09:49	30	38	14.1
130	2019-11-05 01:09:49	29	39.5	13.8
131	2019-11-05 02:09:49	30	38	14.1
132	2019-11-05 03:09:49	29	40	14
133	2019-11-05 04:09:49	30	39.5	14.7
134	2019-11-05 05:09:49	29	41	14.4
135	2019-11-05 06:09:49	30	40	14.9
136	2019-11-05 07:09:49	29	41.5	14.6
137	2019-11-05 08:09:49	30	40.5	15.1
138	2019-11-05 09:09:49	29.5	41.5	15.1
139	2019-11-05 10:09:49	29.5	41	14.9
140	2019-11-05 11:09:49	30	39.5	14.7
141	2019-11-05 12:09:49	29.5	40	14.5
142	2019-11-05 13:09:49	29.5	40.5	14.7
143	2019-11-05 14:09:49	30	41	15.3
144	2019-11-05 15:09:49	30	41.5	15.5
145	2019-11-05 16:09:49	30	43.5	16.2
146	2019-11-05 17:09:49	30	44.5	16.6
147	2019-11-05 18:09:49	30	45.5	16.9
148	2019-11-05 19:09:49	30.5	46	17.6
149	2019-11-05 20:09:49	30.5	46.5	17.7
150	2019-11-05 21:09:49	30	47.5	17.6
151	2019-11-05 22:09:49	30	47.5	17.6
152	2019-11-05 23:09:49	30	47	17.5
153	2019-11-06 00:09:49	30	47.5	17.6
154	2019-11-06 01:09:49	29.5	47.5	17.2
155	2019-11-06 02:09:49	30	47	17.5
156	2019-11-06 03:09:49	30	47	17.5
157	2019-11-06 04:09:49	29.5	47	17
158	2019-11-06 05:09:49	30	45.5	16.9
159	2019-11-06 06:09:49	29	46	16.2
160	2019-11-06 07:09:49	33	36	15.9
161	2019-11-06 08:09:49	32.5	34.5	14.8
162	2019-11-06 09:09:49	32.5	32	13.7
163	2019-11-06 10:09:49	33	32	14.1
164	2019-11-06 11:09:49	30	38	14.1
165	2019-11-06 12:09:49	31	36.5	14.4
166	2019-11-06 13:09:49	32.5	36.5	15.7
167	2019-11-06 14:09:49	30.5	42	16.1
168	2019-11-06 15:09:49	30.5	43	16.5
169	2019-11-06 16:09:49	31	44	17.3
170	2019-11-06 17:09:49	31.5	42.5	17.2
171	2019-11-06 18:09:49	32	43	17.8
172	2019-11-06 19:09:49	32	45.5	18.8
173	2019-11-06 20:09:49	31	47.5	18.5
174	2019-11-06 21:09:49	31	47.5	18.5
175	2019-11-06 22:09:49	32	46	18.9
176	2019-11-06 23:09:49	32	47	19.3
177	2019-11-07 00:09:49	30.5	50	18.9
178	2019-11-07 01:09:49	31	50	19.4
179	2019-11-07 02:09:49	32	48	19.6
180	2019-11-07 03:09:49	31.5	50.5	20
181	2019-11-07 04:09:49	30.5	52.5	19.7
182	2019-11-07 05:09:49	31	52.5	20.1
183	2019-11-07 06:09:49	32.5	49	20.4
184	2019-11-07 07:09:49	31	53.5	20.4
185	2019-11-07 08:09:49	30.5	54.5	20.3
186	2019-11-07 09:09:49	31	54	20.6
187	2019-11-07 10:09:49	32.5	52	21.4
188	2019-11-07 11:09:49	31.5	55	21.4
	avg	30.8	41.5
	min	29	24.5
	max	33.5	65
	SD	1.05442	8.82644

## Sheet: DL13-may
EasyLog USB 13	Time	Celsius(°C)	Humidity(%rh)	Dew Point(°C)
2664	2020-05-18 12:02:27	37	49.5	24.7
2665	2020-05-18 13:02:27	34	55	23.7
2666	2020-05-18 14:02:27	34	56	24
2667	2020-05-18 15:02:27	34	56	24
2668	2020-05-18 16:02:27	35	53	24
2669	2020-05-18 17:02:27	34.5	54.5	24
2670	2020-05-18 18:02:27	34	55.5	23.8
2671	2020-05-18 19:02:27	35.5	51.5	24
2672	2020-05-18 20:02:27	34.5	54.5	24
2673	2020-05-18 21:02:27	34	55	23.7
2674	2020-05-18 22:02:27	35	52.5	23.8
2675	2020-05-18 23:02:27	34	54.5	23.5
2676	2020-05-19 00:02:27	35	52.5	23.8
2677	2020-05-19 01:02:27	36	48	23.2
2678	2020-05-19 02:02:27	34	53	23.1
2679	2020-05-19 03:02:27	35	50.5	23.2
2680	2020-05-19 04:02:27	36	47.5	23.1
2681	2020-05-19 05:02:27	34	52.5	22.9
2682	2020-05-19 06:02:27	34.5	51	22.9
2683	2020-05-19 07:02:27	36.5	47.5	23.5
2684	2020-05-19 08:02:27	34	54	23.4
2685	2020-05-19 09:02:27	34.5	54	23.8
2686	2020-05-19 10:02:27	34	56.5	24.1
2687	2020-05-19 11:02:27	35.5	55	25.1
2688	2020-05-19 12:02:27	34.5	58	25
2689	2020-05-19 13:02:27	34.5	58.5	25.2
2690	2020-05-19 14:02:27	34.5	59	25.3
2691	2020-05-19 15:02:27	34.5	59	25.3
2692	2020-05-19 16:02:27	34.5	59	25.3
2693	2020-05-19 17:02:27	34.5	59.5	25.5
2694	2020-05-19 18:02:27	34.5	59.5	25.5
2695	2020-05-19 19:02:27	34.5	59	25.3
2696	2020-05-19 20:02:27	34.5	58.5	25.2
2697	2020-05-19 21:02:27	34	58.5	24.7
2698	2020-05-19 22:02:27	35	56.5	25
2699	2020-05-19 23:02:27	34	58	24.6
2700	2020-05-20 00:02:27	37	51.5	25.3
2701	2020-05-20 01:02:27	34.5	58	25
2702	2020-05-20 02:02:27	34	58.5	24.7
2703	2020-05-20 03:02:27	34.5	58	25
2704	2020-05-20 04:02:27	34	59	24.8
2705	2020-05-20 05:02:27	35	55.5	24.7
2706	2020-05-20 06:02:27	34	58	24.6
2707	2020-05-20 07:02:27	35	55	24.6
2708	2020-05-20 08:02:27	35	53	24
2709	2020-05-20 09:02:27	34.5	54.5	24
2710	2020-05-20 10:02:27	36.5	49.5	24.2
2711	2020-05-20 11:02:27	34	54.5	23.5
2712	2020-05-20 12:02:27	35.5	52.5	24.3
2713	2020-05-20 13:02:27	34	55	23.7
2714	2020-05-20 14:02:27	35.5	52	24.1
2715	2020-05-20 15:02:27	34.5	55.5	24.3
2716	2020-05-20 16:02:27	36	51.5	24.4
2717	2020-05-20 17:02:27	34.5	56	24.4
2718	2020-05-20 18:02:27	34	57.5	24.4
2719	2020-05-20 19:02:27	34.5	56	24.4
2720	2020-05-20 20:02:27	34	57.5	24.4
2721	2020-05-20 21:02:27	35	55.5	24.7
2722	2020-05-20 22:02:27	34	57.5	24.4
2723	2020-05-20 23:02:27	35	55.5	24.7
2724	2020-05-21 00:02:27	34	57.5	24.4
2725	2020-05-21 01:02:27	34.5	56	24.4
2726	2020-05-21 02:02:27	35.5	53.5	24.6
2727	2020-05-21 03:02:27	34	57	24.3
2728	2020-05-21 04:02:27	36	53	24.9
2729	2020-05-21 05:02:27	34	57	24.3
2730	2020-05-21 06:02:27	34.5	55.5	24.3
2731	2020-05-21 07:02:27	35.5	54	24.8
2732	2020-05-21 08:02:27	34.5	57	24.7
2733	2020-05-21 09:02:27	36	55	25.5
2734	2020-05-21 10:02:27	34.5	59	25.3
2735	2020-05-21 11:02:27	34	60.5	25.3
2736	2020-05-21 12:02:27	34	61	25.4
2737	2020-05-21 13:02:27	35.5	57	25.7
2738	2020-05-21 14:02:27	34.5	58.5	25.2
2739	2020-05-21 15:02:27	34.5	59	25.3
2740	2020-05-21 16:02:27	34.5	59.5	25.5
2741	2020-05-21 17:02:27	34.5	59	25.3
2742	2020-05-21 18:02:27	34.5	59.5	25.5
2743	2020-05-21 19:02:27	34.5	59.5	25.5
2744	2020-05-21 20:02:27	34.5	60	25.6
2745	2020-05-21 21:02:27	34.5	60.5	25.7
2746	2020-05-21 22:02:27	35.5	57	25.7
2747	2020-05-21 23:02:27	34.5	59.5	25.5
2748	2020-05-22 00:02:27	34	60.5	25.3
2749	2020-05-22 01:02:27	36	56	25.8
2750	2020-05-22 02:02:27	34.5	60	25.6
2751	2020-05-22 03:02:27	34	61	25.4
2752	2020-05-22 04:02:27	35	58	25.5
2753	2020-05-22 05:02:27	34	60.5	25.3
2754	2020-05-22 06:02:27	36.5	54.5	25.8
2755	2020-05-22 07:02:27	34.5	60.5	25.7
2756	2020-05-22 08:02:27	34	62	25.7
2757	2020-05-22 09:02:27	34.5	61	25.9
2758	2020-05-22 10:02:27	34	63	25.9
2759	2020-05-22 11:02:27	34	63.5	26.1
2760	2020-05-22 12:02:27	34	64	26.2
2761	2020-05-22 13:02:27	34.5	64	26.7
2762	2020-05-22 14:02:27	34.5	64	26.7
2763	2020-05-22 15:02:27	34.5	64	26.7
2764	2020-05-22 16:02:27	35	63.5	27
2765	2020-05-22 17:02:27	35	63.5	27
2766	2020-05-22 18:02:27	35	63.5	27
2767	2020-05-22 19:02:27	35	63.5	27
2768	2020-05-22 20:02:27	35	63.5	27
2769	2020-05-22 21:02:27	35	63.5	27
2770	2020-05-22 22:02:27	34.5	64	26.7
2771	2020-05-22 23:02:27	34.5	64.5	26.8
2772	2020-05-23 00:02:27	34	65	26.5
2773	2020-05-23 01:02:27	34	65	26.5
2774	2020-05-23 02:02:27	35	62.5	26.8
2775	2020-05-23 03:02:27	34	64.5	26.3
2776	2020-05-23 04:02:27	34	65	26.5
2777	2020-05-23 05:02:27	35	61.5	26.5
2778	2020-05-23 06:02:27	34	64	26.2
2779	2020-05-23 07:02:27	34	65	26.5
2780	2020-05-23 08:02:27	34.5	63	26.4
2781	2020-05-23 09:02:27	34	65	26.5
2782	2020-05-23 10:02:27	34	66	26.7
2783	2020-05-23 11:02:27	34	66	26.7
2784	2020-05-23 12:02:27	34	66.5	26.9
2785	2020-05-23 13:02:27	34.5	66	27.2
2786	2020-05-23 14:02:27	34.5	66.5	27.3
2787	2020-05-23 15:02:27	35	65.5	27.6
2788	2020-05-23 16:02:27	35	64.5	27.3
2789	2020-05-23 17:02:27	34.5	64	26.7
2790	2020-05-23 18:02:27	34.5	64	26.7
2791	2020-05-23 19:02:27	34	64	26.2
2792	2020-05-23 20:02:27	35	60	26.1
2793	2020-05-23 21:02:27	34.5	61	25.9
2794	2020-05-23 22:02:27	34	62	25.7
2795	2020-05-23 23:02:27	36	56.5	26
2796	2020-05-24 00:02:27	34	60.5	25.3
2797	2020-05-24 01:02:27	36.5	53.5	25.5
2798	2020-05-24 02:02:27	34	59.5	25
2799	2020-05-24 03:02:27	36.5	53	25.4
2800	2020-05-24 04:02:27	34	59.5	25
2801	2020-05-24 05:02:27	36.5	53.5	25.5
2802	2020-05-24 06:02:27	34	59.5	25
2803	2020-05-24 07:02:27	36	55	25.5
2804	2020-05-24 08:02:27	34	60.5	25.3
2805	2020-05-24 09:02:27	35.5	58.5	26.1
2806	2020-05-24 10:02:27	34.5	61.5	26
2807	2020-05-24 11:02:27	34	63	25.9
2808	2020-05-24 12:02:27	34	63.5	26.1
2809	2020-05-24 13:02:27	34.5	64	26.7
2810	2020-05-24 14:02:27	34.5	64	26.7
2811	2020-05-24 15:02:27	34.5	64	26.7
2812	2020-05-24 16:02:27	35	64.5	27.3
2813	2020-05-24 17:02:27	35	64.5	27.3
2814	2020-05-24 18:02:27	35	64.5	27.3
2815	2020-05-24 19:02:27	35	64.5	27.3
2816	2020-05-24 20:02:27	35	65	27.4
2817	2020-05-24 21:02:27	34.5	65	26.9
2818	2020-05-24 22:02:27	34.5	65.5	27.1
2819	2020-05-24 23:02:27	34.5	65.5	27.1
2820	2020-05-25 00:02:27	34	66	26.7
2821	2020-05-25 01:02:27	34	66.5	26.9
2822	2020-05-25 02:02:27	35	63	26.9
2823	2020-05-25 03:02:27	34	65	26.5
2824	2020-05-25 04:02:27	34	65.5	26.6
2825	2020-05-25 05:02:27	35	62.5	26.8
2826	2020-05-25 06:02:27	34	65	26.5
2827	2020-05-25 07:02:27	36	59	26.7
2828	2020-05-25 08:02:27	34.5	64.5	26.8
2829	2020-05-25 09:02:27	34	65.5	26.6
2830	2020-05-25 10:02:27	36.5	56.5	26.4
2831	2020-05-25 11:02:27	34.5	62.5	26.3
2832	2020-05-25 12:02:27	34	63.5	26.1
2833	2020-05-25 13:02:27	34	64	26.2
2834	2020-05-25 14:02:27	34.5	63	26.4
2835	2020-05-25 15:02:27	34.5	63	26.4
2836	2020-05-25 16:02:27	34.5	64.5	26.8
2837	2020-05-25 17:02:27	34	65	26.5
2838	2020-05-25 18:02:27	34	65.5	26.6
2839	2020-05-25 19:02:27	34	66	26.7
2840	2020-05-25 20:02:27	35.5	61.5	26.9
2841	2020-05-25 21:02:27	34	65	26.5
2842	2020-05-25 22:02:27	34	65.5	26.6
2843	2020-05-25 23:02:27	35	61.5	26.5
2844	2020-05-26 00:02:27	34	64.5	26.3
2845	2020-05-26 01:02:27	35.5	60	26.5
2846	2020-05-26 02:02:27	34.5	63	26.4
2847	2020-05-26 03:02:27	34	65	26.5
2848	2020-05-26 04:02:27	35	62	26.6
2849	2020-05-26 05:02:27	34	64	26.2
2850	2020-05-26 06:02:27	36	59.5	26.9
2851	2020-05-26 07:02:27	34	65	26.5
2852	2020-05-26 08:02:27	37	57.5	27.2
2853	2020-05-26 09:02:27	34.5	64	26.7
2854	2020-05-26 10:02:27	35	61	26.3
2855	2020-05-26 11:02:27	34.5	60.5	25.7
2856	2020-05-26 12:02:27	34	63	25.9
2857	2020-05-26 13:02:27	34.5	63.5	26.6
1	2020-05-26 16:35:57	28	48	16
2	2020-05-26 17:35:57	34.5	65.5	27.1
3	2020-05-26 18:35:57	34.5	66	27.2
4	2020-05-26 19:35:57	34.5	66.5	27.3
5	2020-05-26 20:35:57	35	64.5	27.3
6	2020-05-26 21:35:57	34.5	66	27.2
7	2020-05-26 22:35:57	34.5	66	27.2
8	2020-05-26 23:35:57	36	62	27.6
9	2020-05-27 00:35:57	34.5	66	27.2
10	2020-05-27 01:35:57	34	66	26.7
11	2020-05-27 02:35:57	35.5	62	27.1
12	2020-05-27 03:35:57	34.5	64.5	26.8
13	2020-05-27 04:35:57	36	59	26.7
14	2020-05-27 05:35:57	34.5	63	26.4
15	2020-05-27 06:35:57	36	57.5	26.3
16	2020-05-27 07:35:57	34.5	61	25.9
17	2020-05-27 08:35:57	36.5	55.5	26.1
18	2020-05-27 09:35:57	34.5	61	25.9
19	2020-05-27 10:35:57	36	58	26.4
20	2020-05-27 11:35:57	34.5	60.5	25.7
21	2020-05-27 12:35:57	34.5	61.5	26
22	2020-05-27 13:35:57	34.5	61.5	26
23	2020-05-27 14:35:57	34.5	60.5	25.7
24	2020-05-27 15:35:57	36.5	56	26.3
25	2020-05-27 16:35:57	35	60	26.1
26	2020-05-27 17:35:57	34.5	61.5	26
27	2020-05-27 18:35:57	34.5	62.5	26.3
28	2020-05-27 19:35:57	34.5	62.5	26.3
29	2020-05-27 20:35:57	35.5	60	26.5
30	2020-05-27 21:35:57	35.5	59.5	26.4
31	2020-05-27 22:35:57	34.5	61.5	26
32	2020-05-27 23:35:57	34.5	61	25.9
33	2020-05-28 00:35:57	36	56	25.8
34	2020-05-28 01:35:57	35	59	25.8
35	2020-05-28 02:35:57	34.5	59.5	25.5
36	2020-05-28 03:35:57	36.5	54	25.7
37	2020-05-28 04:35:57	34.5	57.5	24.9
38	2020-05-28 05:35:57	35	55.5	24.7
39	2020-05-28 06:35:57	35.5	55	25.1
40	2020-05-28 07:35:57	34.5	56.5	24.6
41	2020-05-28 08:35:57	36	53	24.9
42	2020-05-28 09:35:57	34.5	56	24.4
43	2020-05-28 10:35:57	34.5	57.5	24.9
44	2020-05-28 11:35:57	35.5	56	25.4
45	2020-05-28 12:35:57	35	57	25.2
46	2020-05-28 13:35:57	35	58	25.5
47	2020-05-28 14:35:57	35	58.5	25.6
48	2020-05-28 15:35:57	35	58.5	25.6
49	2020-05-28 16:35:57	35	58.5	25.6
50	2020-05-28 17:35:57	34.5	59	25.3
51	2020-05-28 18:35:57	34.5	60	25.6
52	2020-05-28 19:35:57	34.5	60	25.6
53	2020-05-28 20:35:57	34.5	60	25.6
54	2020-05-28 21:35:57	36	55	25.5
55	2020-05-28 22:35:57	35	58	25.5
56	2020-05-28 23:35:57	34.5	58.5	25.2
57	2020-05-29 00:35:57	34.5	59.5	25.5
58	2020-05-29 01:35:57	36.5	54	25.7
59	2020-05-29 02:35:57	35	58	25.5
60	2020-05-29 03:35:57	34.5	58.5	25.2
61	2020-05-29 04:35:57	36	54	25.2
62	2020-05-29 05:35:57	35	57.5	25.3
63	2020-05-29 06:35:57	34.5	58	25
64	2020-05-29 07:35:57	35.5	55.5	25.2
65	2020-05-29 08:35:57	35.5	56	25.4
66	2020-05-29 09:35:57	34.5	58	25
67	2020-05-29 10:35:57	34.5	58.5	25.2
68	2020-05-29 11:35:57	34.5	59	25.3
69	2020-05-29 12:35:57	34.5	59.5	25.5
70	2020-05-29 13:35:57	34.5	60	25.6
71	2020-05-29 14:35:57	34.5	60.5	25.7
72	2020-05-29 15:35:57	34.5	60.5	25.7
73	2020-05-29 16:35:57	35	60.5	26.2
74	2020-05-29 17:35:57	35	60	26.1
75	2020-05-29 18:35:57	35	60	26.1
76	2020-05-29 19:35:57	35	60	26.1
77	2020-05-29 20:35:57	35	60	26.1
78	2020-05-29 21:35:57	35	59.5	25.9
79	2020-05-29 22:35:57	35	59.5	25.9
80	2020-05-29 23:35:57	35	59	25.8
81	2020-05-30 00:35:57	34.5	58.5	25.2
82	2020-05-30 01:35:57	36	55.5	25.7
83	2020-05-30 02:35:57	35	57	25.2
84	2020-05-30 03:35:57	35	57.5	25.3
85	2020-05-30 04:35:57	35	57	25.2
86	2020-05-30 05:35:57	36	54	25.2
87	2020-05-30 06:35:57	35	56	24.9
88	2020-05-30 07:35:57	35	56.5	25
89	2020-05-30 08:35:57	34.5	57	24.7
90	2020-05-30 09:35:57	36	54	25.2
91	2020-05-30 10:35:57	35	57	25.2
92	2020-05-30 11:35:57	35	57.5	25.3
93	2020-05-30 12:35:57	34.5	58.5	25.2
94	2020-05-30 13:35:57	35	59	25.8
95	2020-05-30 14:35:57	35	59.5	25.9
96	2020-05-30 15:35:57	35	60	26.1
97	2020-05-30 16:35:57	35	60.5	26.2
98	2020-05-30 17:35:57	35	61	26.3
99	2020-05-30 18:35:57	35.5	61	26.8
100	2020-05-30 19:35:57	35.5	61	26.8
101	2020-05-30 20:35:57	35	61.5	26.5
102	2020-05-30 21:35:57	35	61.5	26.5
103	2020-05-30 22:35:57	35	61.5	26.5
104	2020-05-30 23:35:57	35	62	26.6
105	2020-05-31 00:35:57	35	61.5	26.5
106	2020-05-31 01:35:57	34.5	61	25.9
107	2020-05-31 02:35:57	34.5	60.5	25.7
108	2020-05-31 03:35:57	34.5	60	25.6
109	2020-05-31 04:35:57	34.5	59.5	25.5
110	2020-05-31 05:35:57	36.5	54.5	25.8
111	2020-05-31 06:35:57	35	57.5	25.3
112	2020-05-31 07:35:57	35	57.5	25.3
113	2020-05-31 08:35:57	34.5	57.5	24.9
114	2020-05-31 09:35:57	35.5	55.5	25.2
115	2020-05-31 10:35:57	35.5	55.5	25.2
116	2020-05-31 11:35:57	35	57	25.2
117	2020-05-31 12:35:57	34.5	58	25
118	2020-05-31 13:35:57	35	59	25.8
119	2020-05-31 14:35:57	35	59.5	25.9
120	2020-05-31 15:35:57	35	60	26.1
121	2020-05-31 16:35:57	35.5	60	26.5
122	2020-05-31 17:35:57	35.5	60.5	26.7
123	2020-05-31 18:35:57	35.5	60.5	26.7
124	2020-05-31 19:35:57	35.5	60.5	26.7
125	2020-05-31 20:35:57	35.5	61	26.8
126	2020-05-31 21:35:57	35.5	61	26.8
127	2020-05-31 22:35:57	35	60.5	26.2
128	2020-05-31 23:35:57	35	61	26.3
129	2020-06-01 00:35:57	35	60.5	26.2
130	2020-06-01 01:35:57	35	59.5	25.9
131	2020-06-01 02:35:57	34.5	59	25.3
132	2020-06-01 03:35:57	34.5	58	25
133	2020-06-01 04:35:57	35	57.5	25.3
134	2020-06-01 05:35:57	35.5	55	25.1
135	2020-06-01 06:35:57	35	55.5	24.7
136	2020-06-01 07:35:57	34.5	56	24.4
137	2020-06-01 08:35:57	34.5	55.5	24.3
138	2020-06-01 09:35:57	36.5	52	25
139	2020-06-01 10:35:57	35	55	24.6
140	2020-06-01 11:35:57	35	54.5	24.4
141	2020-06-01 12:35:57	34.5	54	23.8
	avg	34.8	59.3
	min	28	47.5
	max	37	66.5
	SD	0.775994	4.03326

[truncated: 3 more sheets: DL4-may, DL5-may, imonnit aug bd7]
