# Supplementary material for: Characterizing the Roles of Life Stage and Season on the Prevalence of Select Viral Pathogens in Acheta domesticus Crickets on a Commercial Cricket Farm in the United States
Source: Vet Sci. 2025 Feb 20;12(3):191. doi: 10.3390/vetsci12030191 (PMC11946654; doi:10.3390/vetsci12030191)
Supplement: Supplementary file 1 [file vetsci-12-00191-s001.zip › qpcr interplate variability stats.xlsx]

## Sheet: Sheet1
CT values	151 volvo	130 volvo	230 volvo	329 volvo		151 denso	130 denso	230 denso	329 denso		151 irido	130 irido	230 irido	329 irido
Plate 1	32.504	33.115	31.549	28.495		33.345	32.169		22.087		22.273	12.101	19.88	29.739
Plate 2	32.276	33.056	31.358	28.645		32.155	29.521	31.9	22.516		21.8	11.937	19.841	29.579
Plate 3	32.753	33.576	31.528	28.646		31.122	28.66	31.515	22.218		22.513	12.632	20.398	30.049
Plate 4	32.582	35.148	31.376	27.943		32.532	31.054	34.997	24.065		21.841	12.876	20.015	28.739
avg	32.5288	33.7237	31.4528	28.4322		32.2885	30.351	32.804	22.7215		22.1067	12.3865	20.0335	29.5265
stdev	0.198006	0.977545	0.0996573	0.333794		0.922683	1.565	1.90892	0.913478		0.345155	0.440999	0.220126	0.485045
CV	0.60871	2.89869	0.316848	1.174		2.85762	5.15635	5.81918	4.02032		1.56131	3.56032	1.09879	1.64274
