# Supplementary material for: Characterizing the Roles of Life Stage and Season on the Prevalence of Select Viral Pathogens in Acheta domesticus Crickets on a Commercial Cricket Farm in the United States
Source: Vet Sci. 2025 Feb 20;12(3):191. doi: 10.3390/vetsci12030191 (PMC11946654; doi:10.3390/vetsci12030191)
Supplement: Supplementary file 1 [file vetsci-12-00191-s001.zip › Viral loads and temperature datasheet.xlsx]

## Sheet: Sheet1
sample #	age	building	division of building	month	collection date	building avg temp	building min temp	building max temp	building avg RH	building min RH	building max RH	outside avg temp	outside min temp	outside max temp	outside avg RH	outside min RH	outside max RH	number of extractions per group	number of crickets per pooled sample	avg wgt of crickets (mg)	%female	denso y/n	denso rounded titer	denso titer	irido rounded titer	irido titer	volvo rounded titer	volvo titer
2	2	1	1R	oct	2022-10-30	36.5	34.5	40	38.1	27	53.5	65.7	47	86	79.7	22	97	5	11	25.2		2	10	95	10000	71806	100	405
3	2	1	1R	oct	2022-10-30	36.5	34.5	40	38.1	27	53.5	65.7	47	86	79.7	22	97	9	13	45.4		2	10	58	1000	7612	100	346
4	2	1	1R	oct	2022-10-30	36.5	34.5	40	38.1	27	53.5	65.7	47	86	79.7	22	97	5	12	26.1		1	0		1000	4588	100	551
5	2	1	1R	oct	2022-10-30	36.5	34.5	40	38.1	27	53.5	65.7	47	86	79.7	22	97	6	13	28.8		1	0		1000	1887	100	465
6	2	2		oct	2022-11-07	33.3	28	34.5	40.9	32	59.5	60.8	35	83	78.1	31	100	5	17	14.5		2	100	107	100000	638596	100	422
7	2	2		oct	2022-11-07	33.3	28	34.5	40.9	32	59.5	60.8	35	83	78.1	31	100	2	23	4.3		2	10	50	10000000	38614652	100	692
8	2	2		oct	2022-11-07	33.3	28	34.5	40.9	32	59.5	60.8	35	83	78.1	31	100	3	17	9.8		1	0		1000000	2109936	100	205
9	2	2		oct	2022-11-07	33.3	28	34.5	40.9	32	59.5	60.8	35	83	78.1	31	100	3	18	8.1		1	0		100000	266580	100	285
11	2	5	5M	oct	2022-11-07	30.7	28.5	33.5	43.2	29.5	64.5	60.8	35	83	78.1	31	100	5	23	9.8		1	0		1000000	2298934	100	363
12	2	5	5M	oct	2022-11-07	30.7	28.5	33.5	43.2	29.5	64.5	60.8	35	83	78.1	31	100	5	18	12.7		1	0		1000000	2981509	100	337
13	2	5	5M	oct	2022-11-07	30.7	28.5	33.5	43.2	29.5	64.5	60.8	35	83	78.1	31	100	6	25	10.9		2	10	42	100000	305081	100	328
14	2	5	5M	oct	2022-11-07	30.7	28.5	33.5	43.2	29.5	64.5	60.8	35	83	78.1	31	100	5	21	11.6		1	0		10000000	97733019	100	260
15	2	6	6s	oct	2022-11-07	31.6	30.5	32.5	39.2	24	62.5	60.8	35	83	78.1	31	100	8	40	9.3		1	0		100000000	577992270	100	420
16	2	6	6s	oct	2022-11-07	31.6	30.5	32.5	39.2	24	62.5	60.8	35	83	78.1	31	100	5	21	10.6		2	10	57	100000000	571967717	100	355
17	2	6	6b	oct	2022-10-30	31.2	29	33.5	43.6	30.5	62.5	65.7	47	86	79.7	22	97	15	48	16.6		2	10	99	10000	23287	100	288
18	2	6	6b	oct	2022-10-30	31.2	29	33.5	43.6	30.5	62.5	65.7	47	86	79.7	22	97	6	21	12.4		2	100	343	1000000	5212372	100	380
19	2	6	6b	oct	2022-10-30	31.2	29	33.5	43.6	30.5	62.5	65.7	47	86	79.7	22	97	8	24	17.4		2	100	103	10000	93806	100	604
20	2	6	6b	oct	2022-10-30	31.2	29	33.5	43.6	30.5	62.5	65.7	47	86	79.7	22	97	9	32	14.5		2	100	567	1000	1908	100	543
21	2	6	6f	oct	2022-11-07	32.1	28	33	36.8	21.5	62.5	60.8	35	83	78.1	31	100	9	30	16		2	10	92	100000	146898	100	334
22	2	6	6b	oct	2022-10-30	31.2	29	33.5	43.6	30.5	62.5	65.7	47	86	79.7	22	97	6	22	13.6		1	0		10000000	13975019	100	286
23	2	6	6s	oct	2022-10-30	31.5	30.5	32	42.3	31.5	61	65.7	47	86	79.7	22	97	10	33	14.9		1	0		100000	148446	100	402
24	2	6	6s	oct	2022-10-30	31.5	30.5	32	42.3	31.5	61	65.7	47	86	79.7	22	97	4	19	19.8		2	10	72	100000	456678	100	266
25	2	6	6s	oct	2022-10-30	31.5	30.5	32	42.3	31.5	61	65.7	47	86	79.7	22	97	4	16	12.6		2	10	47	10000	75371	100	300
26	2	6	6s	oct	2022-10-30	31.5	30.5	32	42.3	31.5	61	65.7	47	86	79.7	22	97	6	19	15.8		2	1000	2409	100000	424381	100	324
27	2	6	6s	oct	2022-10-30	31.5	30.5	32	42.3	31.5	61	65.7	47	86	79.7	22	97	4	19	9.1		1	0		100000	121251	100	453
28	2	6	6s	oct	2022-11-07	31.6	30.5	32.5	39.2	24	62.5	60.8	35	83	78.1	31	100	10	22	26		1	0		100000000	221735141	100	220
29	4	1	1R	oct	2022-11-07	36	34	37.5	36.3	23	58	60.8	35	83	78.1	31	100	12	12	76.9		1	0		10000	17521	100	251
30	4	1	1R	oct	2022-11-07	36	34	37.5	36.3	23	58	60.8	35	83	78.1	31	100	11	12	75.9		2	10	64	100000000	125019675	100	242
31	4	1	1R	oct	2022-11-07	36	34	37.5	36.3	23	58	60.8	35	83	78.1	31	100	12	12	79.3		1	0		1000	4192	100	391
32	4	1	1R	oct	2022-11-07	36	34	37.5	36.3	23	58	60.8	35	83	78.1	31	100	13	13	84.7		1	0		10000	47221	100	260
33	4	1	1R	oct	2022-11-07	36	34	37.5	36.3	23	58	60.8	35	83	78.1	31	100	13	13	70.8		1	0		100000	685397	100	269
34	2	6	6b	oct	2022-11-07	30.8	29	33.5	41.5	24.5	65	60.8	35	83	78.1	31	100	8				2	100	312	100000	156943	100	314
36	4	6	6b	oct	2022-11-07	30.8	29	33.5	41.5	24.5	65	60.8	35	83	78.1	31	100	15	15	62.6		2	10	36	100000	147573	100	288
37	4	6	6b	oct	2022-11-07	30.8	29	33.5	41.5	24.5	65	60.8	35	83	78.1	31	100	11	11	65.7		2	10	61	100000	114686	100	401
38	4	6	6b	oct	2022-11-07	30.8	29	33.5	41.5	24.5	65	60.8	35	83	78.1	31	100	12	12	81.4		2	10	89	100000000	176085359	100	509
39	4	6	6b	oct	2022-11-07	30.8	29	33.5	41.5	24.5	65	60.8	35	83	78.1	31	100	8	8	71.8		2	10	37	100000000	219136742	100	725
40	4	6	6f	oct	2022-11-07	32.1	28	33	36.8	21.5	62.5	60.8	35	83	78.1	31	100	13	13	67.3		2	100	232	10000	94353	100	215
41	4	6	6s	oct	2022-11-07	31.6	30.5	32.5	39.2	24	62.5	60.8	35	83	78.1	31	100	14	15	54.1		2	10	43	10000000	60911519	100	274
42	4	6	6f	oct	2022-11-07	32.1	28	33	36.8	21.5	62.5	60.8	35	83	78.1	31	100	11	22	31.6		2	1000	1245	10000	63280	100	802
43	4	6	6b	oct	2022-11-07	30.8	29	33.5	41.5	24.5	65	60.8	35	83	78.1	31	100	12	12	71		2	10	77	10000	26021	100	319
44	4	6	6b	oct	2022-11-07	30.8	29	33.5	41.5	24.5	65	60.8	35	83	78.1	31	100	13	13	79.5		1	0		100000	869894	100	301
45	4	6	6f	oct	2022-11-07	32.1	28	33	36.8	21.5	62.5	60.8	35	83	78.1	31	100	15	18	50.3		1	0		100000	103413	100	482
46	4	6	6s	oct	2022-11-07	31.6	30.5	32.5	39.2	24	62.5	60.8	35	83	78.1	31	100	14	14	68.7		2	10	50	100000	599293	100	281
47	4	6	6s	oct	2022-11-07	31.6	30.5	32.5	39.2	24	62.5	60.8	35	83	78.1	31	100	15	15	64.5		1	0		100000000	374175850	100	435
48	4	6	6f	oct	2022-11-07	32.1	28	33	36.8	21.5	62.5	60.8	35	83	78.1	31	100	15	17	61		1	0		100000	122368	100	410
49	4	6	6s	oct	2022-11-07	31.6	30.5	32.5	39.2	24	62.5	60.8	35	83	78.1	31	100	15	15	69		2	100	164	100000000	198764376	100	212
50	4	6	6f	oct	2022-11-07	32.1	28	33	36.8	21.5	62.5	60.8	35	83	78.1	31	100	15	15	53		2	10	59	10000	48001	100	342
51	6	1	1L	oct	2022-10-30	34.5	34	35	45.5	35.5	59	65.7	47	86	79.7	22	97	12	12		25	2	100	122	10000	39672	100	392
52	6	1	1L	oct	2022-10-30	34.5	34	35	45.5	35.5	59	65.7	47	86	79.7	22	97	12	12		25	2	10	77	1000000	1661348	100	400
53	6	1	1L	oct	2022-10-30	34.5	34	35	45.5	35.5	59	65.7	47	86	79.7	22	97	13	13		85	2	100	554	1000	9424	100	414
54	6	1	1L	oct	2022-10-30	34.5	34	35	45.5	35.5	59	65.7	47	86	79.7	22	97	12	12		17	1	0		1000000	1038821	100	234
55	6	1	1L	oct	2022-10-30	34.5	34	35	45.5	35.5	59	65.7	47	86	79.7	22	97	12	12		25	2	100	184	10000000	12868180	100	464
58	6	2		oct	2022-10-30	34.2	32.5	35.5	44.4	32.5	62.5	65.7	47	86	79.7	22	97	12	12		58	2	10	51	100000000	994056481	100	380
59	6	2		oct	2022-10-30	34.2	32.5	35.5	44.4	32.5	62.5	65.7	47	86	79.7	22	97	12	12		33	2	10	78	1000000	1808979	100	598
61	6	4		oct	2022-10-30	34.2	32.5	35.5	44.4	32.5	62.5	65.7	47	86	79.7	22	97	12	12		25	2	1000	1166	100000000	228965723	100	873
62	6	4		oct	2022-10-30	34.2	32.5	35.5	44.4	32.5	62.5	65.7	47	86	79.7	22	97	13	13		50	1	0		100000	145177	100	456
63	6	4		oct	2022-10-30	34.2	32.5	35.5	44.4	32.5	62.5	65.7	47	86	79.7	22	97	12	12		50	2	100	606	1000000	7761665	100	264
64	6	4		oct	2022-10-30	34.2	32.5	35.5	44.4	32.5	62.5	65.7	47	86	79.7	22	97	12	12		50	2	100	171	100000000	354845076	100	453
65	6	4		oct	2022-10-30	34.2	32.5	35.5	44.4	32.5	62.5	65.7	47	86	79.7	22	97	11	11		73	1	0		100000000	323758961	100	558
66	6	5	5M	oct	2022-10-30	31.3	29.5	33.5	47.6	33.5	68	65.7	47	86	79.7	22	97	12	12		75	2	100	226	1000000	1574488	100	662
67	6	5	5B	oct	2022-10-30	31.3	29.5	33.5	47.6	33.5	68	65.7	47	86	79.7	22	97	11	11		64	1	0		1000000	1757599	100	626
70	6	5	5B	oct	2022-10-30	31.3	29.5	33.5	47.6	33.5	68	65.7	47	86	79.7	22	97	12	12		50	1	0		100000000	125265532	100	944
72	2	1	1L	jan	2022-01-28	33.5	30	34.5	39.1	23.5	58.5	55.24	31	79	74.3	23	100	12	23	32.2		2	10	62	100000000	164599807	100	489
73	2	1	1L	jan	2022-01-28	33.5	30	34.5	39.1	23.5	58.5	55.24	31	79	74.3	23	100	13	29	31.2		2	10	37	1000000000	2475084735	100	326
74	2	1	1L	jan	2022-01-28	33.5	30	34.5	39.1	23.5	58.5	55.24	31	79	74.3	23	100	15	52	20.7		1	0		100000000	432160733	100	298
75	2	1	1L	jan	2022-01-28	33.5	30	34.5	39.1	23.5	58.5	55.24	31	79	74.3	23	100	13	26	32.4		1	0		100000000	245103100	100	307
76	2	2		jan	2022-01-28	32.3	28.5	34	48.2	28	65.5	55.24	31	79	74.3	23	100	8	27	16.8		1	0		10000000	30544598	100	360
77	2	2		jan	2022-01-28	32.3	28.5	34	48.2	28	65.5	55.24	31	79	74.3	23	100	9	19	29.6		2	10	45	100000	106785	100	275
78	2	2		jan	2022-01-28	32.3	28.5	34	48.2	28	65.5	55.24	31	79	74.3	23	100	15	43	26.2		2	100	110	10000000	77409170	100	412
79	2	2		jan	2022-01-28	32.3	28.5	34	48.2	28	65.5	55.24	31	79	74.3	23	100	9	34	13.5		1	0		1000000000	1.27744e+09	100	366
80	2	2		jan	2022-01-28	32.3	28.5	34	48.2	28	65.5	55.24	31	79	74.3	23	100	7	27	11.3		1	0		100000000	1.646e+08	100	338
81	2	4		jan	2022-01-28	31.1	27.5	33.5	42.8	27.5	61.5	55.24	31	79	74.3	23	100	8	27	15.9		2	100	301	1000000000	2.47508e+09	100	310
82	2	4		jan	2022-01-28	31.1	27.5	33.5	42.8	27.5	61.5	55.24	31	79	74.3	23	100	7	24	16.9		2	100	178	100000000	4.32161e+08	100	364
83	2	4		jan	2022-01-28	31.1	27.5	33.5	42.8	27.5	61.5	55.24	31	79	74.3	23	100	8	38	9.1		2	1000	1539	100000000	2.45103e+08	100	447
84	2	4		jan	2022-01-28	31.1	27.5	33.5	42.8	27.5	61.5	55.24	31	79	74.3	23	100	6	21	16.2		2	1000	3355	10000000	3.05446e+07	100	527
85	2	4		jan	2022-01-28	31.1	27.5	33.5	42.8	27.5	61.5	55.24	31	79	74.3	23	100	8	25	16.8		2	100	139	100000	106785	100	332
86	2	6	6f	jan	2022-01-29	31.6	25	33	36.2	18	56	55.24	31	79	74.3	23	100	7	21	19.4		2	100	148	10000000	7.74092e+07	100	498
87	2	6	6f	jan	2022-01-29	31.6	25	33	36.2	18	56	55.24	31	79	74.3	23	100	9	28	18.9		1	0		10000000	7.59529e+07	100	424
88	2	6	6f	jan	2022-01-29	31.6	25	33	36.2	18	56	55.24	31	79	74.3	23	100	10	33	17		1	0		10000000	9.09403e+07	100	721
89	2	6	6f	jan	2022-01-29	31.6	25	33	36.2	18	56	55.24	31	79	74.3	23	100	15	48	16.6		2	100	153	100000000	3.95336e+08	100	466
90	2	6	6f	jan	2022-01-29	31.6	25	33	36.2	18	56	55.24	31	79	74.3	23	100	12	40	16.3		2	100	115	100000000	4.29059e+08	100	463
91	2	6	6s	jan	2022-01-29	32.1	31.5	32.5	39	19.5	60	55.24	31	79	74.3	23	100	13	25	35.4		2	100	103	100000000	6.64944e+08	100	385
92	2	6	6s	jan	2022-01-29	32.1	31.5	32.5	39	19.5	60	55.24	31	79	74.3	23	100	15	37	29.8		1	0		100000000	2.70402e+08	100	503
93	2	6	6s	jan	2022-01-29	32.1	31.5	32.5	39	19.5	60	55.24	31	79	74.3	23	100	15	40	23.6		2	10	67	10000000	2.82732e+07	100	474
94	2	6	6s	jan	2022-01-29	32.1	31.5	32.5	39	19.5	60	55.24	31	79	74.3	23	100	15	36	32.1		2	10	66	100000000	1.30798e+08	100	371
95	2	6	6s	jan	2022-01-29	32.1	31.5	32.5	39	19.5	60	55.24	31	79	74.3	23	100	15	33	32.4		1	0		100000000	3.01849e+08	100	306
96	2	6	6b	jan	2022-01-29	31.9	28	33	39.8	21.5	59	55.24	31	79	74.3	23	100	11	35	19.5		1	0		100000000	1.62139e+08	100	478
97	2	6	6b	jan	2022-01-29	31.9	28	33	39.8	21.5	59	55.24	31	79	74.3	23	100	14	49	19.2		2	10	43	100000000	1.53863e+08	100	332
98	2	6	6b	jan	2022-01-29	31.9	28	33	39.8	21.5	59	55.24	31	79	74.3	23	100	10	28	23.7		1	0		10000000	5.89108e+07	100	307
99	2	6	6b	jan	2022-01-29	31.9	28	33	39.8	21.5	59	55.24	31	79	74.3	23	100	15	58	19.3		1	0		10000000	1.24863e+07	100	305
100	2	6	6b	jan	2022-01-29	31.9	28	33	39.8	21.5	59	55.24	31	79	74.3	23	100	11	28	29.6		2	1000	1284	100000000	1.31141e+08	100	356
101	4	1	1r	jan	2022-01-28	35.9	34.5	39	32	16	51	55.24	31	79	74.3	23	100	15	15	97.3		2	10	42	100000	454887	100	453
103	4	1	1r	jan	2022-01-28	35.9	34.5	39	32	16	51	55.24	31	79	74.3	23	100	15	15	93.5		1	0		100000	244024	100	302
104	4	1	1r	jan	2022-01-28	35.9	34.5	39	32	16	51	55.24	31	79	74.3	23	100	15	15	90.9		2	10	40	100000000	1.31227e+08	100	293
105	4	1	1r	jan	2022-01-28	35.9	34.5	39	32	16	51	55.24	31	79	74.3	23	100	15	15	96.7		2	10	74	100000	418037	100	360
106	4	4		jan	2022-01-28	31.1	27.5	33.5	42.8	27.5	61.5	55.24	31	79	74.3	23	100	15	19	47.8		2	100	132	1000000	1.99048e+06	100	387
107	4	4		jan	2022-01-28	31.1	27.5	33.5	42.8	27.5	61.5	55.24	31	79	74.3	23	100	15	19	45.9		2	10	88	100000	273655	100	413
109	4	6	6f	jan	2022-01-29	31.6	25	33	36.2	18	56	55.24	31	79	74.3	23	100	15	18	79.9		2	10	55	100000000	4.01598e+08	100	467
110	4	6	6f	jan	2022-01-29	31.6	25	33	36.2	18	56	55.24	31	79	74.3	23	100	15	24	59.1		2	10	49	1000000000	1.5856e+09	100	373
111	4	6	6f	jan	2022-01-29	31.6	25	33	36.2	18	56	55.24	31	79	74.3	23	100	15	15	73.2		2	10	47	1000000000	1.69291e+09	100	322
112	4	6	6s	jan	2022-01-29	32.1	31.5	32.5	39	19.5	60	55.24	31	79	74.3	23	100	15	15	68.8		1	0		10000000	5.11068e+07	100	485
113	4	6	6s	jan	2022-01-29	32.1	31.5	32.5	39	19.5	60	55.24	31	79	74.3	23	100	15	15	77.3		1	0		10000	21904.3	100	348
114	4	6	6s	jan	2022-01-29	32.1	31.5	32.5	39	19.5	60	55.24	31	79	74.3	23	100	15	15	77.5		2	10	82	100000000	1.29266e+08	100	364
115	4	6	6b	jan	2022-01-29	31.9	28	33	39.8	21.5	59	55.24	31	79	74.3	23	100	15	15	67.5		2	10	49	1000000000	1.17318e+09	100	286
116	4	6	6b	jan	2022-01-29	31.9	28	33	39.8	21.5	59	55.24	31	79	74.3	23	100	15	17	60.6		1	0		100000000	387898537	100	419
117	4	6	6b	jan	2022-01-29	31.9	28	33	39.8	21.5	59	55.24	31	79	74.3	23	100	15	15	71.4		2	100	207	1000000000	1139861626	100	442
118	4	6	6b	jan	2022-01-29	31.9	28	33	39.8	21.5	59	55.24	31	79	74.3	23	100	15	15	84.1		2	10	52	1000000	1349906	100	401
119	6	1	1r	jan	2022-01-28	35.9	34.5	39	32	16	51	55.24	31	79	74.3	23	100	15	15		40	1	0		100000000	223045872	100	156
120	6	1	1r	jan	2022-01-28	35.9	34.5	39	32	16	51	55.24	31	79	74.3	23	100	14	14		43	2	10	60	100000	501839	100	390
121	6	1	1r	jan	2022-01-28	35.9	34.5	39	32	16	51	55.24	31	79	74.3	23	100	15	15		73	2	100	369	10000000	74719581	100	386
122	6	1	1r	jan	2022-01-28	35.9	34.5	39	32	16	51	55.24	31	79	74.3	23	100	14	14		53	2	10	74	1000000	2552888	100	428
123	6	1	1r	jan	2022-01-28	35.9	34.5	39	32	16	51	55.24	31	79	74.3	23	100	15	15		60	2	1000	1654	100000000	425700285	100	403
124	6	1	1L	jan	2022-01-28	33.5	30	34.5	39.1	23.5	58.5	55.24	31	79	74.3	23	100	15	15		53	2	100	148	100000000	418513391	100	293
125	6	1	1L	jan	2022-01-28	33.5	30	34.5	39.1	23.5	58.5	55.24	31	79	74.3	23	100	15	15		53	2	100	477	100000000	291361567	100	319
126	6	1	1L	jan	2022-01-28	33.5	30	34.5	39.1	23.5	58.5	55.24	31	79	74.3	23	100	15	15		60	2	100	276	1000000000	1122086570	100	478
127	6	2		jan	2022-01-28	32.3	28.5	34	48.2	28	65.5	55.24	31	79	74.3	23	100	15	15		53	1	0		1000000000	1042732177	100	344
128	6	5	5b	jan	2022-01-29	32.4	30.5	34.5	74.2	54.5	91	55.24	31	79	74.3	23	100	14	14		67	2	100	132	100000000	468104658	100	545
129	6	5	5b	jan	2022-01-29	32.4	30.5	34.5	74.2	54.5	91	55.24	31	79	74.3	23	100	15	15		60	2	100	102	100000000	238297399	100	518
130	6	5	5m	jan	2022-01-29	32.1	31.5	33.5	57.5	31.5	76.5	55.24	31	79	74.3	23	100	15	15		60	2	1000	1558	100000000	566376743	100	417
131	6	5	5m	jan	2022-01-29	32.1	31.5	33.5	57.5	31.5	76.5	55.24	31	79	74.3	23	100	15	15		73	1	0		100000000	791993865	100	382
132	6	5	5m	jan	2022-01-29	32.1	31.5	33.5	57.5	31.5	76.5	55.24	31	79	74.3	23	100	15	15		87	2	100	174	100000000	134094177	100	473
133	6	2		jan	2022-01-28	32.3	28.5	34	48.2	28	65.5	55.24	31	79	74.3	23	100	15	15		80	2	100	218	100000000	889327791	100	434
134	6	2		jan	2022-01-28	32.3	28.5	34	48.2	28	65.5	55.24	31	79	74.3	23	100	14	14		57	2	100	152	1000000	3579198	100	391
135	6	5	5b	jan	2022-01-29	32.4	30.5	34.5	74.2	54.5	91	55.24	31	79	74.3	23	100	15	15		87	2	100	255	10000000	13020763	100	766
136	6	5	5m	jan	2022-01-29	32.1	31.5	33.5	57.5	31.5	76.5	55.24	31	79	74.3	23	100	15	15		60	2	100	183	100000000	698418389	100	477
137	6	5	5m	jan	2022-01-29	32.1	31.5	33.5	57.5	31.5	76.5	55.24	31	79	74.3	23	100	15	15		80	1	0		100000000	542773898	100	454
138	6	5	5b	jan	2022-01-29	32.4	30.5	34.5	74.2	54.5	91	55.24	31	79	74.3	23	100	15	15		87	2	100	139	100000000	731658741	100	461
139	6	6	6s	jan	2022-01-29	32.1	31.5	32.5	39	19.5	60	55.24	31	79	74.3	23	100	15	15		60	2	100	189	1000000000	5.8673e+09	100	387
141	6	1	1L	jan	2022-01-28	33.5	30	34.5	39.1	23.5	58.5	55.24	31	79	74.3	23	100	15	15		53	2	100	150	100000000	929216977	100	823
142	6	1	1L	jan	2022-01-28	33.5	30	34.5	39.1	23.5	58.5	55.24	31	79	74.3	23	100	15	15		40	2	100	224	1000000000	1617057616	100	695
143	6	2		jan	2022-01-28	32.3	28.5	34	48.2	28	65.5	55.24	31	79	74.3	23	100	15	15		47	2	1000	1334	1000000	3558165	100	590
144	6	5	5b	jan	2022-01-29	32.4	30.5	34.5	74.2	54.5	91	55.24	31	79	74.3	23	100	15	15		93	2	100	173	100000000	525977802	100	426
148	4	4		jan	2022-01-28	31.1	27.5	33.5	42.8	27.5	61.5	55.24	31	79	74.3	23	100	12	22	36.4		2	100	123	10000000	28236155	100	370
149	4	4		jan	2022-01-28	31.1	27.5	33.5	42.8	27.5	61.5	55.24	31	79	74.3	23	100	10	15	41.2		2	10	85	100000000	133743379	100	362
150	4	6	6s	jan	2022-01-29	32.1	31.5	32.5	39	19.5	60	55.24	31	79	74.3	23	100	15	20	46		2	100	245	100000000	857304434	100	417
151	2	6	6s	oct	2022-11-07	31.6	30.5	32.5	39.2	24	62.5	60.8	35	83	78.1	31	100	7	38	10.9		2	100	106	100000	650840	100	599
152	6	6	6s	jan	2022-01-29	32.1	31.5	32.5	39	19.5	60	55.24	31	79	74.3	23	100	15	15		60	2	100	133	1000000000	1700688740	100	385
153	6	6	6s	jan	2022-01-29	32.1	31.5	32.5	39	19.5	60	55.24	31	79	74.3	23	100	15	15		73	2	100	172	1000000000	1470572610	100	423
154	6	6	6s	jan	2022-01-29	32.1	31.5	32.5	39	19.5	60	55.24	31	79	74.3	23	100	15	15		53	2	100	134	100000000	466574422	100	374
155	6	6	6s	jan	2022-01-29	32.1	31.5	32.5	39	19.5	60	55.24	31	79	74.3	23	100	15	15		53	2	100	166	1000000000	1130198800	100	341
158	2	1	1L	ma2	2022-05-26	34.8	33.5	37	56.8	41	66.5	75.2	59	91	78.6	39	97	15	27	40.4		1	0		10000000	37175475	100	850
159	2	1	1L	ma2	2022-05-26	34.8	33.5	37	56.8	41	66.5	75.2	59	91	78.6	39	97	14	22	45.9		1	0		10000	20409	100	994
161	2	1	1r	ma2	2022-05-26	32.3	31	34	61.1	48	68	75.2	59	91	78.6	39	97	15	23	50.4		1	0		10000	66466	100	814
162	2	1	1r	ma2	2022-05-26	32.3	31	34	61.1	48	68	75.2	59	91	78.6	39	97	7	23	13.5		1	0		10000	24356	100	269
163	2	1	1r	ma2	2022-05-26	32.3	31	34	61.1	48	68	75.2	59	91	78.6	39	97	14	29	33.3		1	0		10000000	48657279	100	861
164	2	1	1r	ma2	2022-05-26	32.3	31	34	61.1	48	68	75.2	59	91	78.6	39	97	15	30	37.1		1	0		10000	77068	100	524
190	2	6	6s	ma2	2022-06-01	30.1	28.5	32	67.3	59.5	72	77.2	65	91	74.5	39	97	8	16	27.1		1	0		100000000	170524703	100	881
191	4	1	1r	ma2	2022-05-26	32.3	31	34	61.1	48	68	75.2	59	91	78.6	39	97	15	15	81.8		1	0		100000000	210142139	100	439
197	4	2		ma2	2022-05-26	34.5	32.5	36	57.7	43	65.5	75.2	59	91	78.6	39	97	15	15	100		1	0		100000	326369	100	335
201	4	4		ma2	2022-05-26	31.7	31	33	67.9	48	77.5	75.2	59	91	78.6	39	97	15	15	80.8		1	0		10000000	38792072	100	513
202	4	4		ma2	2022-05-26	31.7	31	33	67.9	48	77.5	75.2	59	91	78.6	39	97	15	16	70.7		1	0		100000000	184586763	100	439
203	4	4		ma2	2022-05-26	31.7	31	33	67.9	48	77.5	75.2	59	91	78.6	39	97	15	17	62.3		1	0		100000000	223045872	100	354
204	4	4		ma2	2022-05-26	31.7	31	33	67.9	48	77.5	75.2	59	91	78.6	39	97	15	15	73.7		2	10	77	10000000	81093363	100	405
205	4	4		ma2	2022-05-26	31.7	31	33	67.9	48	77.5	75.2	59	91	78.6	39	97	15	17	59.6		1	0		100000000	536764808	100	693
207	4	5	5f	ma2	2022-05-26	31.1	26.5	38.5	90	60	100	75.2	59	91	78.6	39	97	10	12	47.3		1	0		1000000000	2099925581	100	548
208	4	5	5f	ma2	2022-05-26	31.1	26.5	38.5	90	60	100	75.2	59	91	78.6	39	97	15	15	61		1	0		10000000	56234362	100	331
209	4	5	5f	ma2	2022-05-26	31.1	26.5	38.5	90	60	100	75.2	59	91	78.6	39	97	14	16	55.1		1	0		100000000	177590831	100	390
210	4	5	5f	ma2	2022-05-26	31.1	26.5	38.5	90	60	100	75.2	59	91	78.6	39	97	15	15	64.7		2	10	44	10000000	11384999	100	597
212	4	5	5m	ma2	2022-05-26	32.1	31.5	33	64.5	47	72.5	75.2	59	91	78.6	39	97	15	18	56.6		1	0		10000	52130	100	524
213	4	5	5m	ma2	2022-05-26	32.1	31.5	33	64.5	47	72.5	75.2	59	91	78.6	39	97	15	23	37.5		2	10	58	100000000	271644371	100	250
214	4	5	5m	ma2	2022-05-26	32.1	31.5	33	64.5	47	72.5	75.2	59	91	78.6	39	97	14	17	51.3		2	10	36	100000000	125923516	100	378
221	6	1	1r	ma2	2022-06-01	32.7	28	34.5	62.1	46.5	74	77.2	65	91	74.5	39	97	14	14		71	1	0		10000000	62815463	100	495
224	6	1	1r	ma2	2022-06-01	32.7	28	34.5	62.1	46.5	74	77.2	65	91	74.5	39	97	15	15		60	1	0		1000000	1582758	100	335
226	6	1	1L	ma2	2022-06-01	34.8	28	37	59.3	47.5	66.5	77.2	65	91	74.5	39	97	15	15		40	2	10	54	1000000	1348140	100	300
228	6	1	1L	ma2	2022-06-01	34.8	28	37	59.3	47.5	66.5	77.2	65	91	74.5	39	97	15	15		27	1	0		100000000	129011939	100	298
229	6	1	1L	ma2	2022-06-01	34.8	28	37	59.3	47.5	66.5	77.2	65	91	74.5	39	97	15	15		73	1	0		10000000	66454680	100	128
231	6	2		ma2	2022-06-01	34.7	28	36	58.5	45	65.5	77.2	65	91	74.5	39	97	15	15		67	1	0		10000000	19670386	100	451
234	6	2		ma2	2022-06-01	34.7	28	36	58.5	45	65.5	77.2	65	91	74.5	39	97	15	15		67	1	0		100000	311338	100	309
140A	4	6	6b	jan	2022-01-29	31.9	28	33	39.8	21.5	59	55.24	31	79	74.3	23	100	15	16	66.3		2	100	102	100000000	935934839	100	306
1	2	1	1R	oct	2022-10-30	36.5	34.5	40	38.1	27	53.5	65.7	47	86	79.7	22	97	6	13	26.3		2	100	474	100000	143852	1000	5872
10	2	2		oct	2022-11-07	33.3	28	34.5	40.9	32	59.5	60.8	35	83	78.1	31	100	3	15	10.1		2	100	135	10000000	25594374	1000	1804
35	4	6	6s	oct	2022-11-07	31.6	30.5	32.5	39.2	24	62.5	60.8	35	83	78.1	31	100	11	23	28.4		2	100	488	10000000	75259773	1000	1252
56	6	2		oct	2022-10-30	34.2	32.5	35.5	44.4	32.5	62.5	65.7	47	86	79.7	22	97	12	12		58	2	10	66	10000000	74183266	1000	1450
57	6	2		oct	2022-10-30	34.2	32.5	35.5	44.4	32.5	62.5	65.7	47	86	79.7	22	97	12	12		58	1	0		10000000	10754484	1000	1357
60	6	2		oct	2022-10-30	34.2	32.5	35.5	44.4	32.5	62.5	65.7	47	86	79.7	22	97	13	13		46	1	0		100000000	790957236	1000	1092
68	6	5	5B	oct	2022-10-30	31.3	29.5	33.5	47.6	33.5	68	65.7	47	86	79.7	22	97	12	12		33	1	0		100000000	298507553	1000	2249
69	6	5	5B	oct	2022-10-30	31.3	29.5	33.5	47.6	33.5	68	65.7	47	86	79.7	22	97	11	11		82	1	0		100000000	122026823	1000	1911
71	2	1	1L	jan	2022-01-28	33.5	30	34.5	39.1	23.5	58.5	55.24	31	79	74.3	23	100	10	19	28.7		1	0		1000000000	1277435434	1000	3709
145	4	6	6s	jan	2022-01-29	32.1	31.5	32.5	39	19.5	60	55.24	31	79	74.3	23	100	15	16	71.1		2	100000	114500	100000000	461106878	1000	5113
146	4	6	6f	jan	2022-01-29	31.6	25	33	36.2	18	56	55.24	31	79	74.3	23	100	15	15	115.1		2	10000	14488	100000000	403972105	1000	2578
147	4	4		jan	2022-01-28	31.1	27.5	33.5	42.8	27.5	61.5	55.24	31	79	74.3	23	100	15	15	46.1		2	100	106	1000000	2644781	1000	1749
156	2	1	1L	ma2	2022-05-26	34.8	33.5	37	56.8	41	66.5	75.2	59	91	78.6	39	97	15	32	40.4		1	0		10000	13334	1000	3390
157	2	1	1L	ma2	2022-05-26	34.8	33.5	37	56.8	41	66.5	75.2	59	91	78.6	39	97	9	17	31.6		1	0		100000	118348	1000	1823
160	2	1	1L	ma2	2022-05-26	34.8	33.5	37	56.8	41	66.5	75.2	59	91	78.6	39	97	15	19	41.7		2	1000	7752	10000	15160	1000	7403
165	2	1	1r	ma2	2022-05-26	32.3	31	34	61.1	48	68	75.2	59	91	78.6	39	97	15	31	31.9		1	0		1000	4747	1000	1155
168	2	2		ma2	2022-05-26	34.5	32.5	36	57.7	43	65.5	75.2	59	91	78.6	39	97	9	24	20.5		2	10	47	100000000	177358385	1000	3697
169	2	2		ma2	2022-05-26	34.5	32.5	36	57.7	43	65.5	75.2	59	91	78.6	39	97	10	40	12.7		2	10	95	10000	57098	1000	3406
170	2	2		ma2	2022-05-26	34.5	32.5	36	57.7	43	65.5	75.2	59	91	78.6	39	97	9	24	20.7		2	100	127	100000	772155	1000	1458
171	2	4		ma2	2022-05-26	31.7	31	33	67.9	48	77.5	75.2	59	91	78.6	39	97	9	20	27.1		1	0		1000000	4533741	1000	5235
172	2	4		ma2	2022-05-26	31.7	31	33	67.9	48	77.5	75.2	59	91	78.6	39	97	9	21	25.3		1	0		10000	12015	1000	5535
173	2	4		ma2	2022-05-26	31.7	31	33	67.9	48	77.5	75.2	59	91	78.6	39	97	7	21	18.4		1	0		10000000	17086982	1000	6189
175	2	4		ma2	2022-05-26	31.7	31	33	67.9	48	77.5	75.2	59	91	78.6	39	97	9	21	24.8		1	0		10000	29760	1000	2375
176	2	5	5m	ma2	2022-05-26	32.1	31.5	33	64.5	47	72.5	75.2	59	91	78.6	39	97	5	14	19.1		1	0		10000000	72217968	1000	2599
177	2	5	5m	ma2	2022-05-26	32.1	31.5	33	64.5	47	72.5	75.2	59	91	78.6	39	97	4	19	9.9		1	0		10000000	63186780	1000	6408
178	2	5	5m	ma2	2022-05-26	32.1	31.5	33	64.5	47	72.5	75.2	59	91	78.6	39	97	5	15	17.8		1	0		100000	215757	1000	5735
179	2	5	5m	ma2	2022-05-26	32.1	31.5	33	64.5	47	72.5	75.2	59	91	78.6	39	97	5	20	13.9		1	0		10000000	87264760	1000	2052
180	2	5	5m	ma2	2022-05-26	32.1	31.5	33	64.5	47	72.5	75.2	59	91	78.6	39	97	7	28	12.6		1	0		100000000	118173299	1000	5028
181	2	5	5b	ma2	2022-05-26	32.1	31.5	33	64.5	47	72.5	75.2	59	91	78.6	39	97	4	15	14.7		1	0		10000	74147	1000	2157
182	2	5	5b	ma2	2022-05-26	32.1	31.5	33	64.5	47	72.5	75.2	59	91	78.6	39	97	5	16	17.2		1	0		100000	132459	1000	2597
183	2	5	5b	ma2	2022-05-26	32.1	31.5	33	64.5	47	72.5	75.2	59	91	78.6	39	97	8	22	17.9		1	0		100000	562776	1000	1859
184	2	5	5b	ma2	2022-05-26	32.1	31.5	33	64.5	47	72.5	75.2	59	91	78.6	39	97	3	11	13.8		1	0		10000	82771	1000	1491
185	2	5	5b	ma2	2022-05-26	32.1	31.5	33	64.5	47	72.5	75.2	59	91	78.6	39	97	4	14	16.5		1	0		100000	157252	1000	3386
186	2	6	6s	ma2	2022-06-01	30.1	28.5	32	67.3	59.5	72	77.2	65	91	74.5	39	97	10	22	30.6		1	0		100000	293711	1000	2353
187	2	6	6s	ma2	2022-06-01	30.1	28.5	32	67.3	59.5	72	77.2	65	91	74.5	39	97	9	22	22.1		1	0		100000000	136575662	1000	1744
188	2	6	6s	ma2	2022-06-01	30.1	28.5	32	67.3	59.5	72	77.2	65	91	74.5	39	97	5	11	26.9		1	0		100000000	415781621	1000	5557
189	2	6	6s	ma2	2022-06-01	30.1	28.5	32	67.3	59.5	72	77.2	65	91	74.5	39	97	11	23	31.9		1	0		1000000	1388459	1000	1513
192	4	1	1r	ma2	2022-05-26	32.3	31	34	61.1	48	68	75.2	59	91	78.6	39	97	15	18	72.6		1	0		10000	97494	1000	1352
193	4	1	1r	ma2	2022-05-26	32.3	31	34	61.1	48	68	75.2	59	91	78.6	39	97	15	18	70.7		1	0		100000	394627	1000	1390
194	4	1	1r	ma2	2022-05-26	32.3	31	34	61.1	48	68	75.2	59	91	78.6	39	97	15	16	83.1		1	0		100000	146035	1000	2866
195	4	1	1r	ma2	2022-05-26	32.3	31	34	61.1	48	68	75.2	59	91	78.6	39	97	15	15	89.3		1	0		1000000	1218013	1000	1995
196	4	2		ma2	2022-05-26	34.5	32.5	36	57.7	43	65.5	75.2	59	91	78.6	39	97	15	15	86.1		1	0		100000000	241913811	1000	7999
198	4	2		ma2	2022-05-26	34.5	32.5	36	57.7	43	65.5	75.2	59	91	78.6	39	97	15	15	85.4		1	0		100000000	259133406	1000	1164
199	4	2		ma2	2022-05-26	34.5	32.5	36	57.7	43	65.5	75.2	59	91	78.6	39	97	14	15	94.2		2	10	79	100000	458776	1000	1660
206	4	5	5f	ma2	2022-05-26	31.1	26.5	38.5	90	60	100	75.2	59	91	78.6	39	97	11	11	66.5		1	0		1000000000	1635160599	1000	1330
211	4	5	5m	ma2	2022-05-26	32.1	31.5	33	64.5	47	72.5	75.2	59	91	78.6	39	97	15	20	47.6		1	0		100000000	141214104	1000	2297
215	4	5	5m	ma2	2022-05-26	32.1	31.5	33	64.5	47	72.5	75.2	59	91	78.6	39	97	15	18	45.8		2	1000	6409	10000000	59961662	1000	4738
216	4	5	5b	ma2	2022-05-26	32.1	31.5	33	64.5	47	72.5	75.2	59	91	78.6	39	97	15	30	29.5		1	0		1000000	4743302	1000	2530
218	4	5	5b	ma2	2022-05-26	32.1	31.5	33	64.5	47	72.5	75.2	59	91	78.6	39	97	12	17	30.9		1	0		100000000	257273423	1000	6604
219	4	5	5b	ma2	2022-05-26	32.1	31.5	33	64.5	47	72.5	75.2	59	91	78.6	39	97	15	23	31.9		1	0		100000000	285319358	1000	6807
220	4	5	5b	ma2	2022-05-26	32.1	31.5	33	64.5	47	72.5	75.2	59	91	78.6	39	97	15	16	38.6		1	0		100000	320020	1000	9014
222	6	1	1r	ma2	2022-06-01	32.7	28	34.5	62.1	46.5	74	77.2	65	91	74.5	39	97	15	15		60	1	0		1000000	5154665	1000	2327
223	6	1	1r	ma2	2022-06-01	32.7	28	34.5	62.1	46.5	74	77.2	65	91	74.5	39	97	15	15		47	1	0		100000	641110	1000	2739
225	6	1	1r	ma2	2022-06-01	32.7	28	34.5	62.1	46.5	74	77.2	65	91	74.5	39	97	15	15		60	1	0		1000000	1552983	1000	1663
227	6	1	1L	ma2	2022-06-01	34.8	28	37	59.3	47.5	66.5	77.2	65	91	74.5	39	97	15	15		47	1	0		1000000	4161016	1000	1122
230	6	1	1L	ma2	2022-06-01	34.8	28	37	59.3	47.5	66.5	77.2	65	91	74.5	39	97	14	14		43	2	100	384	1000000	2221966	1000	1137
232	6	2		ma2	2022-06-01	34.7	28	36	58.5	45	65.5	77.2	65	91	74.5	39	97	15	15		47	2	10	52	10000000	99346253	1000	3000
233	6	2		ma2	2022-06-01	34.7	28	36	58.5	45	65.5	77.2	65	91	74.5	39	97	15	15		47	2	10	49	100000	233243	1000	1160
235	6	2		ma2	2022-06-01	34.7	28	36	58.5	45	65.5	77.2	65	91	74.5	39	97	15	15		33	2	1000	6192	100000	121728	1000	1211
236	6	6	6b	ma2	2022-06-01	33.8	32.5	34.5	58.4	51	64	77.2	65	91	74.5	39	97	15	15		47	1	0		1000000000	1322551316	1000	2597
237	6	6	6b	ma2	2022-06-01	33.8	32.5	34.5	58.4	51	64	77.2	65	91	74.5	39	97	15	15		47	1	0		1000000000	1469609889	1000	1989
238	6	6	6b	ma2	2022-06-01	33.8	32.5	34.5	58.4	51	64	77.2	65	91	74.5	39	97	15	15		27	1	0		100000000	428497223	1000	1464
239	6	6	6b	ma2	2022-06-01	33.8	32.5	34.5	58.4	51	64	77.2	65	91	74.5	39	97	15	15		53	2	10	74	100000000	290599348	1000	7486
240	6	6	6b	ma2	2022-06-01	33.8	32.5	34.5	58.4	51	64	77.2	65	91	74.5	39	97	15	15		40	1	0		100000000	173566655	1000	6919
335	2	6	6s	ma2	2022-06-01	30.2	29	32	65.8	55.5	73.5	77.2	65	91	74.5	39	97	5	13	24.6		1	0		100000000	229566282	1000	3778
140B	6	2		jan	2022-01-28	32.3	28.5	34	48.2	28	65.5	55.24	31	79	74.3	23	100	15	15		93	2	10000	16097	1000000	3946048	1000	5660
102	4	1	1r	jan	2022-01-28	35.9	34.5	39	32	16	51	55.24	31	79	74.3	23	100	15	15	90		2	100	155	100000000	1.49298e+08	10000	33062
108	4	6	6f	jan	2022-01-29	31.6	25	33	36.2	18	56	55.24	31	79	74.3	23	100	15	22	61.8		2	100	195	100000000	5.93721e+08	10000	12135
166	2	2		ma2	2022-05-26	34.5	32.5	36	57.7	43	65.5	75.2	59	91	78.6	39	97	10	37	13.9		2	10	66	100000	340116	10000	14048
167	2	2		ma2	2022-05-26	34.5	32.5	36	57.7	43	65.5	75.2	59	91	78.6	39	97	13	49	14.5		2	100	180	1000	9523	10000	10545
174	2	4		ma2	2022-05-26	31.7	31	33	67.9	48	77.5	75.2	59	91	78.6	39	97	9	24	25.2		1	0		10000	13492	10000	55311
200	4	2		ma2	2022-05-26	34.5	32.5	36	57.7	43	65.5	75.2	59	91	78.6	39	97	15	15	80.3		1	0		100000	269918	10000	10933
217	4	5	5b	ma2	2022-05-26	32.1	31.5	33	64.5	47	72.5	75.2	59	91	78.6	39	97	14	22	34.8		2	10	42	10000000	31314240	10000	22402
244	2	1	1r	aug	2022-08-06	35.7	34	39	64.2	49.5	71	80.9	72	93	78.8	42	97	12	60	10.2		1	0				10000	58561
270	4	1	1r	aug	2022-08-06	35.7	34	39	64.2	49.5	71	80.9	72	93	78.8	42	97	15	22	47.3		1	0				10000	63485
275	4	2		aug	2022-08-31	34.7	31	37	87	72.5	97.5	81.2	69	95	77.1	34	97	15	16	64.9		2	100	141			10000	32610
276	4	2		aug	2022-08-31	34.7	31	37	87	72.5	97.5	81.2	69	95	77.1	34	97	15	18	61		2	10	34			10000	21937
277	4	2		aug	2022-08-31	34.7	31	37	87	72.5	97.5	81.2	69	95	77.1	34	97	15	15	83.4		2	100	325			10000	31827
278	4	2		aug	2022-08-31	34.7	31	37	87	72.5	97.5	81.2	69	95	77.1	34	97	15	16	65.9		2	100	170			10000	27948
281	4	4		aug	2022-08-31	32.3	30.5	34	69.6	58.5	80	81.2	69	95	77.1	34	97	15	15	67		1	0				10000	50422
284	4	5	5b	aug	2022-09-01	32.8	31	35	72.4	63.5	80.5	81.2	69	95	77.1	34	97	15	15	62.5		1	0				10000	74219
287	4	5	5b	aug	2022-09-01	32.8	31	35	72.4	63.5	80.5	81.2	69	95	77.1	34	97	15	16	72.1		1	0				10000	92169
288	4	5	5b	aug	2022-09-01	32.8	31	35	72.4	63.5	80.5	81.2	69	95	77.1	34	97	15	15	81.2		2	10000	14995			10000	73540
290	4	5	5m	aug	2022-08-31	32.7	31.5	34.5	70.5	55.5	81	81.2	69	95	77.1	34	97	15	15	68.8		1	0				10000	42904
291	4	5	5m	aug	2022-08-31	32.7	31.5	34.5	70.5	55.5	81	81.2	69	95	77.1	34	97	15	15	62		1	0				10000	69962
292	4	5	5m	aug	2022-08-31	32.7	31.5	34.5	70.5	55.5	81	81.2	69	95	77.1	34	97	15	15	59.2		1	0				10000	34098
293	4	5	5m	aug	2022-08-31	32.7	31.5	34.5	70.5	55.5	81	81.2	69	95	77.1	34	97	15	15	69.2		1	0				10000	66296
294	6	1	1L	aug	2022-08-06	35.7	34	39	64.2	49.5	71	80.9	72	93	78.8	42	97	15	15		60	1	0				10000	53666
296	6	1	1L	aug	2022-08-06	35.7	34	39	64.2	49.5	71	80.9	72	93	78.8	42	97	15	15		60	1	0				10000	43073
297	6	1	1L	aug	2022-08-06	35.7	34	39	64.2	49.5	71	80.9	72	93	78.8	42	97	15	15		67	2	10	47			10000	98357
298	6	1	1L	aug	2022-08-06	35.7	34	39	64.2	49.5	71	80.9	72	93	78.8	42	97	15	15		67	2	10	41			10000	25295
299	6	1	1L	aug	2022-08-06	35.7	34	39	64.2	49.5	71	80.9	72	93	78.8	42	97	15	15		80	1	0				10000	43930
301	6	1	1r	aug	2022-08-06	35.7	34	39	64.2	49.5	71	80.9	72	93	78.8	42	97	12	12		75	2	1000	8182			10000	19569
302	6	1	1r	aug	2022-08-06	35.7	34	39	64.2	49.5	71	80.9	72	93	78.8	42	97	15	15		33	2	1000	9626			10000	32846
303	6	1	1r	aug	2022-08-06	35.7	34	39	64.2	49.5	71	80.9	72	93	78.8	42	97	10	10		20	2	1000	2301			10000	59726
305	6	2		aug	2022-08-31	34.7	31	37	87	72.5	97.5	81.2	69	95	77.1	34	97	10	10		10	1	0				10000	72486
306	6	2		aug	2022-08-31	34.7	31	37	87	72.5	97.5	81.2	69	95	77.1	34	97	12	12		25	2	100	264			10000	39447
308	6	2		aug	2022-08-31	34.7	31	37	87	72.5	97.5	81.2	69	95	77.1	34	97	15	15		27	2	100000	116937			10000	50621
309	6	4		aug	2022-08-31	32.3	30.5	34	69.6	58.5	80	81.2	69	95	77.1	34	97	15	15		67	1	0				10000	52447
310	6	4		aug	2022-08-31	32.3	30.5	34	69.6	58.5	80	81.2	69	95	77.1	34	97	15	15		40	1	0				10000	74365
311	6	4		aug	2022-08-31	32.3	30.5	34	69.6	58.5	80	81.2	69	95	77.1	34	97	15	15		53	1	0				10000	93940
312	6	4		aug	2022-08-31	32.3	30.5	34	69.6	58.5	80	81.2	69	95	77.1	34	97	15	15		60	1	0				10000	52931
314	6	5	5b	aug	2022-09-01	32.8	31	35	72.4	63.5	80.5	81.2	69	95	77.1	34	97	15	15		53	1	0				10000	13774
315	6	5	5b	aug	2022-09-01	32.8	31	35	72.4	63.5	80.5	81.2	69	95	77.1	34	97	15	15		40	1	0				10000	12207
316	6	5	5b	aug	2022-09-01	32.8	31	35	72.4	63.5	80.5	81.2	69	95	77.1	34	97	15	15		20	1	0				10000	22358
317	6	5	5b	aug	2022-09-01	32.8	31	35	72.4	63.5	80.5	81.2	69	95	77.1	34	97	15	15		20	1	0				10000	17653
318	6	5	5b	aug	2022-09-01	32.8	31	35	72.4	63.5	80.5	81.2	69	95	77.1	34	97	15	15		53	1	0				10000	31974
325	6	5	5m	aug	2022-08-31	32.7	31.5	34.5	70.5	55.5	81	81.2	69	95	77.1	34	97	11	11		18	2	100000	230700			10000	17653
326	6	1	1r	aug	2022-08-06	35.7	34	39	64.2	49.5	71	80.9	72	93	78.8	42	97	15	15		53	2	1000	5728			10000	15249
327	6	5	5m	aug	2022-08-31	32.7	31.5	34.5	70.5	55.5	81	81.2	69	95	77.1	34	97	7	8		0	2	10000	71191			10000	22803
328	6	5	5m	aug	2022-08-31	32.7	31.5	34.5	70.5	55.5	81	81.2	69	95	77.1	34	97	9	9		33	2	10000	54753			10000	11492
329	6	5	5m	aug	2022-08-31	32.7	31.5	34.5	70.5	55.5	81	81.2	69	95	77.1	34	97	15	15		27	2	10000	71743	1000	4899	10000	11954
241	2	1	1r	aug	2022-08-06	35.7	34	39	64.2	49.5	71	80.9	72	93	78.8	42	97	10	46	12.4		1	0				100000	284645
242	2	1	1r	aug	2022-08-06	35.7	34	39	64.2	49.5	71	80.9	72	93	78.8	42	97	15	78	10.3		1	0				100000	230872
243	2	1	1r	aug	2022-08-06	35.7	34	39	64.2	49.5	71	80.9	72	93	78.8	42	97	15	80	12.3		1	0				100000	370348
245	2	1	1r	aug	2022-08-06	35.7	34	39	64.2	49.5	71	80.9	72	93	78.8	42	97	15	69	14		1	0				100000	386237
251	2	5	5m	aug	2022-08-31	32.7	31.5	34.5	70.5	55.5	81	81.2	69	95	77.1	34	97	15	40	22.5		2	100	130			100000	791436
261	2	6	6f	aug	2022-08-06	31.1	28.5	33.5	72.9	59	81	80.9	72	93	78.8	42	97	14	61	11.8		1	0				100000	260337
263	2	6	6f	aug	2022-08-06	31.1	28.5	33.5	72.9	59	81	80.9	72	93	78.8	42	97	14	60	13.5		1	0				100000	611491
264	4	1	1L	aug	2022-08-06	35.7	34	39	64.2	49.5	71	80.9	72	93	78.8	42	97	15	15	64.3		1	0				100000	417888
265	4	1	1L	aug	2022-08-06	35.7	34	39	64.2	49.5	71	80.9	72	93	78.8	42	97	15	19	62.9		1	0				100000	381199
266	4	1	1L	aug	2022-08-06	35.7	34	39	64.2	49.5	71	80.9	72	93	78.8	42	97	15	15	76.4		1	0				100000	170146
267	4	1	1L	aug	2022-08-06	35.7	34	39	64.2	49.5	71	80.9	72	93	78.8	42	97	15	15	73.2		1	0				100000	977694
268	4	1	1L	aug	2022-08-06	35.7	34	39	64.2	49.5	71	80.9	72	93	78.8	42	97	13	14	62.4		1	0				100000	126467
271	4	1	1r	aug	2022-08-06	35.7	34	39	64.2	49.5	71	80.9	72	93	78.8	42	97	15	16	77.2		1	0				100000	241410
272	4	1	1r	aug	2022-08-06	35.7	34	39	64.2	49.5	71	80.9	72	93	78.8	42	97	15	16	81.6		1	0				100000	679202
273	4	1	1r	aug	2022-08-06	35.7	34	39	64.2	49.5	71	80.9	72	93	78.8	42	97	15	18	71.4		2	100	111			100000	445066
274	4	2		aug	2022-08-31	34.7	31	37	87	72.5	97.5	81.2	69	95	77.1	34	97	15	15	61.5		2	10	74			100000	142141
279	4	4		aug	2022-08-31	32.3	30.5	34	69.6	58.5	80	81.2	69	95	77.1	34	97	15	15	61		2	10	51			100000	947372
280	4	4		aug	2022-08-31	32.3	30.5	34	69.6	58.5	80	81.2	69	95	77.1	34	97	15	15	66.5		2	100	553			100000	505836
282	4	4		aug	2022-08-31	32.3	30.5	34	69.6	58.5	80	81.2	69	95	77.1	34	97	15	15	79.9		1	0				100000	187012
283	4	4		aug	2022-08-31	32.3	30.5	34	69.6	58.5	80	81.2	69	95	77.1	34	97	15	15	85.7		2	100	137			100000	121265
285	4	5	5b	aug	2022-09-01	32.8	31	35	72.4	63.5	80.5	81.2	69	95	77.1	34	97	15	15	78.9		1	0				100000	393400
286	4	5	5b	aug	2022-09-01	32.8	31	35	72.4	63.5	80.5	81.2	69	95	77.1	34	97	15	15	85.3		1	0				100000	144587
289	4	5	5m	aug	2022-08-31	32.7	31.5	34.5	70.5	55.5	81	81.2	69	95	77.1	34	97	15	15	62.5		1	0				100000	407326
295	6	1	1L	aug	2022-08-06	35.7	34	39	64.2	49.5	71	80.9	72	93	78.8	42	97	15	15		60	1	0				100000	112892
300	6	1	1r	aug	2022-08-06	35.7	34	39	64.2	49.5	71	80.9	72	93	78.8	42	97	13	13		31	1	0				100000	163791
304	6	2		aug	2022-08-31	34.7	31	37	87	72.5	97.5	81.2	69	95	77.1	34	97	15	15		0	1	0				100000	296662
307	6	2		aug	2022-08-31	34.7	31	37	87	72.5	97.5	81.2	69	95	77.1	34	97	15	15		33	2	10	65			100000	153587
313	6	4		aug	2022-08-31	32.3	30.5	34	69.6	58.5	80	81.2	69	95	77.1	34	97	15	15		33	1	0				100000	118901
319	6	6	6f	aug	2022-08-06	31.1	28.5	33.5	72.9	59	81	80.9	72	93	78.8	42	97	15	15		60	1	0				100000	245727
320	6	6	6f	aug	2022-08-06	31.1	28.5	33.5	72.9	59	81	80.9	72	93	78.8	42	97	15	15		40	1	0				100000	519634
321	6	6	6f	aug	2022-08-06	31.1	28.5	33.5	72.9	59	81	80.9	72	93	78.8	42	97	15	15		60	1	0				100000	406525
322	6	6	6f	aug	2022-08-06	31.1	28.5	33.5	72.9	59	81	80.9	72	93	78.8	42	97	15	15		47	1	0				100000	671665
323	6	6	6f	aug	2022-08-06	31.1	28.5	33.5	72.9	59	81	80.9	72	93	78.8	42	97	15	15		53	1	0				100000	393917
324	6	5	5m	aug	2022-08-31	32.7	31.5	34.5	70.5	55.5	81	81.2	69	95	77.1	34	97	9	10		0	2	100000	137233			100000	203269
330	6	6	6s	aug	2022-08-06	31.1	28.5	33.5	72.9	59	81	80.9	72	93	78.8	42	97	15	15		40	2	10000	62389			100000	299991
331	6	6	6s	aug	2022-08-06	31.1	28.5	33.5	72.9	59	81	80.9	72	93	78.8	42	97	15	15		53	2	1000	2959			100000	412438
333	6	6	6s	aug	2022-08-06	31.1	28.5	33.5	72.9	59	81	80.9	72	93	78.8	42	97	15	15		33	2	1000	1429			100000	296857
334	6	6	6s	aug	2022-08-06	31.1	28.5	33.5	72.9	59	81	80.9	72	93	78.8	42	97	15	15		53	2	1000	4676			100000	322875
246	2	4		aug	2022-08-31	32.3	30.5	34	69.6	58.5	80	81.2	69	95	77.1	34	97	15	31	28.9		1	0				1000000	4256044
247	2	4		aug	2022-08-31	32.3	30.5	34	69.6	58.5	80	81.2	69	95	77.1	34	97	15	36	24.9		1	0				1000000	2639294
248	2	4		aug	2022-08-31	32.3	30.5	34	69.6	58.5	80	81.2	69	95	77.1	34	97	15	35	26		1	0				1000000	2302485
249	2	4		aug	2022-08-31	32.3	30.5	34	69.6	58.5	80	81.2	69	95	77.1	34	97	15	37	23.6		1	0				1000000	1355686
250	2	4		aug	2022-08-31	32.3	30.5	34	69.6	58.5	80	81.2	69	95	77.1	34	97	15	30	27.9		1	0				1000000	1729473
253	2	5	5m	aug	2022-08-31	32.7	31.5	34.5	70.5	55.5	81	81.2	69	95	77.1	34	97	11	25	24.5		1	0				1000000	2357538
254	2	5	5m	aug	2022-08-31	32.7	31.5	34.5	70.5	55.5	81	81.2	69	95	77.1	34	97	15	38	24.5		1	0				1000000	3849400
255	2	5	5m	aug	2022-08-31	32.7	31.5	34.5	70.5	55.5	81	81.2	69	95	77.1	34	97	14	39	21.2		1	0				1000000	3041299
257	2	5	5b	aug	2022-09-01	32.8	31	35	72.4	63.5	80.5	81.2	69	95	77.1	34	97	15	32	26.2		2	100	386			1000000	3071390
258	2	5	5b	aug	2022-09-01	32.8	31	35	72.4	63.5	80.5	81.2	69	95	77.1	34	97	13	30	25.7		1	0				1000000	3872207
259	2	5	5b	aug	2022-09-01	32.8	31	35	72.4	63.5	80.5	81.2	69	95	77.1	34	97	10	26	21.6		1	0				1000000	1064081
260	2	5	5b	aug	2022-09-01	32.8	31	35	72.4	63.5	80.5	81.2	69	95	77.1	34	97	12	30	21.8		1	0				1000000	1872428
262	2	6	6f	aug	2022-08-06	31.1	28.5	33.5	72.9	59	81	80.9	72	93	78.8	42	97	15	64	15.3		1	0				1000000	2275442
269	4	1	1r	aug	2022-08-06	35.7	34	39	64.2	49.5	71	80.9	72	93	78.8	42	97	14	31	26.7		1	0				1000000	1431590
332	6	6	6s	aug	2022-08-06	31.1	28.5	33.5	72.9	59	81	80.9	72	93	78.8	42	97	15	15		47	2	1000	4499			1000000	1019639
252	2	5	5m	aug	2022-08-31	32.7	31.5	34.5	70.5	55.5	81	81.2	69	95	77.1	34	97	13	30	24		1	0				10000000	22455863
256	2	5	5b	aug	2022-09-01	32.8	31	35	72.4	63.5	80.5	81.2	69	95	77.1	34	97	15	31	28.8		2	100	635			10000000	10695970

## Sheet: denso rates
Positivity rates (%)	2wk	4wk	6wk	total
oct	18/30= 60%	13/21= 61.9%	11/20= 55.0%	42/71= 59.2%
jan	17/30= 56.67%	21/25= 84%	26/30= 86.67%	64/85= 75.3%
may	6/36= 16.67%	7/30= 23.3%	6/20= 30%	19/86= 22.1%
aug	3/23= 13%	10/30= 33.3%	19/41= 46.3%	32/94= 34.0%
total	44/119= 37.0%	51/106= 48.1%	62/111= 55.9%	157/336= 46.7%
	oct 2wk	oct 4wk	oct 6wk	Oct totals	Jan 2wk	Jan 4wk	Jan 6wk	Jan totals	May 2wk	May 4wk	May 6wk	May totals	Aug 2wk	Aug 4wk	Aug 6wk	Aug totals	All Totals
Building 1L	NA	NA	4/5= 80%	4/5= 80%	2/5= 40%	NA	5/5= 100%	7/10= 70%	1/5= 20%	NA	2/5= 40%	3/10= 30%	NA	0/5= 0%	2/6= 33.3%	2/11= 18.1%	16/36= 44.4%
Building 1R	3/5= 60%	1/5= 20%	NA	4/10= 40%	NA	4/5= 80%	4/5= 80%	8/10= 80%	0/5= 0%	0/5= 0%	0/5= 0%	0/15= 0%	0/5= 0%	1/5= 20%	4/5= 80%	5/15= 33.3%	17/50= 34%
Building 1 combined	3/5= 60%	1/5= 20%	4/5= 80%	8/15= 53%	2/5 = 40%	4/5= 80%	9/10= 90%	15/20= 75%	1/10= 10%	0/5= 0%	2/10= 20%	3/25= 12%	0/5= 0%	1/10= 10%	6/11= 54.5%	7/26= 26.9%	33/86= 38.4%
Building 2	3/5=60%	NA	3/5= 60%	6/10= 60%	2/5= 40%	NA	4/5= 80%	6/10= 60%	5/5= 100%	1/5= 20%	3/5= 60%	9/15= 60%	NA	5/5= 100%	3/5= 60%	8/10= 80%	29/45= 64.4%
Building 4	NA	NA	3/5= 60%	3/5= 60%	5/5= 100%	5/5= 100%	NA	10/10= 100%	0/5= 0%	1/5= 20%	NA	1/10= 10%	0/5= 0%	3/5= 60%	0/5= 0%	3/15= 20%	17/40= 42.5%
Building 5B	NA	NA	0/4= 0%	0/4= 0%	NA	NA	5/5= 100%	5/5= 100%	0/5= 0%	1/5= 20%	NA	1/10= 10%	2/5= 40%	1/5= 20%	0/5= 0%	3/15= 20%	9/34= 26.5%
Building 5M	1/4= 25%	NA	1/1= 100%	2/5= 40%	NA	NA	3/5= 60%	3/5= 60%	0/5= 0%	3/5= 60%	NA	3/10= 30%	1/5= 20%	0/5= 0%	5/5= 100%	6/15= 40%	14/35= 40%
Building 5F	NA	NA	NA	NA	NA	NA	NA	NA	NA	1/5= 20%	NA	1/5= 20%	NA	NA	NA	NA	1/5= 20%
Building 5 combined	1/4= 25%	NA	1/5= 20%	2/9= 22.2%	NA	NA	8/10= 80%	8/10= 80%	0/10= 0%	5/15= 33.3%	NA	5/25= 20%	3/10= 30%	1/10= 10%	5/10= 50%	9/30= 30%	24/74= 32.4%
Building 6B	5/6= 83.3%	5/6= 83.3%	NA	10/12= 83.3%	2/5= 40%	4/5= 80%	NA	6/10= 60%	NA	NA	1/5= 20%	1/5= 20%	NA	NA	NA	NA	17/27= 63.0%
Building 6S	5/9= 55.6%	4/5= 80%	NA	9/14= 64.3%	3/5= 60%	3/5= 60%	5/5= 100%	11/15= 73.3%	0/6= 0%	NA	NA	0/6= 0%	NA	NA	5/5= 100%	5/5= 100%	25/40 =62.5%
Building 6F	1/1= 100%	3/5= 60%	NA	4/6= 66.67%	3/5= 60%	5/5= 100%	NA	8/10= 80%	NA	NA	NA	NA	0/3= 0%	NA	0/5= 0%	0/8= 0%	12/24= 50%
Building 6 combined	11/16= 68.8%	12/16= 75%	NA	23/32= 65.6%	8/15= 53.3%	12/15= 80%	5/5= 100%	25/35= 71.4%	0/6= 0%	NA	1/5= 20%	1/11= 9.1%	0/3= 0%	NA	5/10= 50%	5/13= 38.5%	54/91= 59.3%
				42/71= 59.2%				64/85= 75.3%				19/86= 22.1%				32/94= 34%

## Sheet: volvo rates
Rounded titers	2wk	4wk	6wk	Average		Actual titers	2wk	4wk	6wk	Average
oct	160	143	325	201		oct	614	412	789	604
jan	130	1000	130	386		jan	480	2355	586	1069
may	1960	2410	1585	2026		may	7266	4643	2856	5325
aug	1465652	91000	67073	416915		aug	3036197	280034	161663	902784
Average	283940	26701	25154	117296		Average	589302	81206	60528	254326
	oct 2wk	oct 4wk	oct 6wk	Oct totals	Jan 2wk	Jan 4wk	Jan 6wk	Jan totals	May 2wk	May 4wk	May 6wk	May totals	Aug 2wk	Aug 4wk	Aug 6wk	Aug totals	All Totals
Building 1L	NA	NA	100	100	280	NA	100	190	2800	NA	460	1630	NA	100000	25000	59091	18575
Building 1R	280	100	NA	190	NA	2080	100	1090	640	820	640	700	82000	262000	28000	124000	37666
Building 1 combined	280	100	100	160	280	2080	100	640	1720	820	550	1072	82000	181000	26364	96538	29674
Building 2	280	NA	640	460	100	NA	280	190	4600	4420	640	3220	NA	28000	46000	37000	9440
Building 4	NA	NA	100	100	100	280	NA	100	2800	280	NA	1540	1000000	82000	28000	370000	139195
Building 5B	NA	NA	550	550	NA	NA	100	100	1000	8200	NA	4600	2800000	46000	10000	952000	421432
Building 5M	100	NA	100	100	NA	NA	100	100	1000	460	NA	730	2620000	28000	28000	892000	382523
Building 5F	NA	NA	NA	NA	NA	NA	NA	NA	NA	280	NA	280	NA	NA	NA	NA	280
Building 5 combined	100	NA	460	300	NA	NA	100	100	1000	2980	NA	2188	2710000	37000	19000	922000	374573
Building 6B	100	100	NA	100	100	100	NA	100	NA	NA	4600	4600	NA	NA	NA	NA	933
Building 6S	100	280	NA	164	100	280	100	160	1000	NA	NA	1000	NA	NA	280000	280000	35268
Building 6F	100	100	NA	100	100	2260	NA	1180	NA	NA	NA	NA	400000	NA	100000	212500	71350
Building 6 combined	100	156	NA	128	100	880	100	434	1000	NA	4600	2636	400000	NA	190000	238462	34957
	160	143	325	201	130	1000	130	386	1960	2410	1585	2026	1465652	91000	67073	416915	117296

## Sheet: irido rates
Rounded titers	2wk	4wk	6wk	Average		Actual titers	2wk	4wk	6wk	Average
oct	11504800	24798143	41805550	23972056		oct	52131825	58680786	167599324	86594898
jan	186340000	204936400	287470000	227502471		jan	410366153	410534619	746465149	529038877
may						may
aug						aug
Average						Average
	oct 2wk	oct 4wk	oct 6wk	Oct totals	Jan 2wk	Jan 4wk	Jan 6wk	Jan totals	May 2wk	May 4wk	May 6wk	May totals	Aug 2wk	Aug 4wk	Aug 6wk	Aug totals	All Totals
Building 1L	NA	NA	2402200	2402200	460000000	NA	460000000	460000000		NA			NA
Building 1R	22600	20024200	NA	10023400	NA	40060000	42220000	41140000
Building 1 combined	22600	20024200	2402200	7483000	460000000	40060000	251110000	250570000
Building 2	4240000	NA	44200000	24220000	224020000	NA	220600000	222310000					NA
Building 4	NA	NA	60220000	60220000	242020000	22420000	NA	132220000			NA
Building 5B	NA	NA	75250000	75250000	NA	NA	82000000	82000000			NA
Building 5M	3025000	NA	1000000	2620000	NA	NA	100000000	100000000			NA
Building 5F	NA	NA	NA	NA	NA	NA	NA	NA	NA		NA		NA	NA	NA	NA
Building 5 combined	3025000	NA	60400000	34900000	NA	NA	91000000	91000000			NA
Building 6B	1853500	33385000	NA	17619250	64000000	440200000	NA	252100000	NA	NA			NA	NA	NA	NA
Building 6S	33390000	44020000	NA	37186429	82000000	62002000	820000000	321334000		NA	NA		NA	NA
Building 6F	100000	46000	NA	55000	46000000	460000000	NA	253000000	NA	NA	NA	NA		NA
Building 6 combined	19483188	26290000	NA	22886594	64000000	320734000	820000000	282028857		NA				NA
	11504800	24798143	41805550	23972056	186340000	204936400	287470000	227502471
